# Supplementary material for: 3-(2-Chloro­ethyl)-2-methyl-4H-pyrido[1,2-a]pyrimidin-4-one
Source: Acta Crystallogr Sect E Struct Rep Online. 2009 Jul 25;65(Pt 8):o1987–8. doi: 10.1107/S1600536809027548 (PMC2977208; doi:10.1107/S1600536809027548)
Supplement: Supplementary file 2 [file e-65-o1987-Isup2.hkl]

# 
# h,k,l, Fc-squared, Fo-squared, sigma(Fo-squared) and status flag 
# 
data_I
_shelx_title ' hsy631A in P2(1)2(1)2(1)' 
_shelx_refln_list_code          4 
_shelx_F_calc_maximum      102.07 
_exptl_crystal_F_000       464.00 
_reflns_d_resolution_high  0.6589 
 
loop_ 
 _symmetry_equiv_pos_as_xyz 
 'x, y, z' 
 '-x+1/2, -y, z+1/2' 
 '-x, y+1/2, -z+1/2' 
 'x+1/2, -y+1/2, -z' 
 
_cell_length_a     4.2546 
_cell_length_b    11.6274 
_cell_length_c    20.6039 
_cell_angle_alpha  90.000 
_cell_angle_beta   90.000 
_cell_angle_gamma  90.000 
 
_shelx_F_squared_multiplier     1.000 
 
loop_ 
 _refln_index_h 
 _refln_index_k 
 _refln_index_l 
 _refln_F_squared_calc 
 _refln_F_squared_meas 
 _refln_F_squared_sigma 
 _refln_observed_status 
   2   0   0      217.56      366.46      6.11 o 
   4   0   0      839.65      742.99     15.17 o 
   6   0   0      234.68      220.33     11.51 o 
   1   1   0       11.09       30.04      2.37 o 
   2   1   0       76.33      101.93      3.74 o 
   3   1   0      570.39      772.99    127.77 o 
   4   1   0        4.17       14.40      8.53 o 
   5   1   0       13.27       36.35      5.49 o 
   6   1   0        2.93        1.12      7.20 o 
   1   2   0     2810.24     4070.43     16.35 o 
   2   2   0       25.48       62.25      7.39 o 
   3   2   0      360.69      550.55      9.75 o 
   4   2   0       88.64      123.72      4.82 o 
   5   2   0      703.05      619.13     10.76 o 
   6   2   0        8.34        1.37      8.28 o 
   1   3   0       26.17       27.65      2.14 o 
   2   3   0      665.70      884.72    119.87 o 
   3   3   0       15.21       33.45      6.09 o 
   4   3   0        1.82        7.70      2.95 o 
   5   3   0      367.31      347.83     11.30 o 
   6   3   0       33.74       36.79     10.06 o 
   0   4   0    10417.90     9205.82     94.01 o 
   1   4   0      717.81      772.57     20.86 o 
   2   4   0       87.84      131.83      8.93 o 
   3   4   0       84.43      166.25     17.94 o 
   4   4   0      553.03      877.82    113.79 o 
   5   4   0      262.35      262.18     13.21 o 
   6   4   0       52.33       33.68      9.77 o 
   1   5   0       13.24       25.42      2.38 o 
   2   5   0       78.13       86.73      4.77 o 
   3   5   0        4.63        5.47      2.70 o 
   4   5   0        9.52        9.40      3.98 o 
   5   5   0      463.82      586.58     17.52 o 
   1   6   0     3644.88     3343.37     62.57 o 
   2   6   0      527.55      574.03      7.96 o 
   3   6   0      421.16      386.70     91.08 o 
   4   6   0        0.38        5.37      9.11 o 
   5   6   0      954.97     1092.28     22.87 o 
   1   7   0       51.09       59.69     19.50 o 
   2   7   0      197.13      200.88     12.02 o 
   3   7   0       29.84       28.06      8.66 o 
   4   7   0       32.00       41.83      9.58 o 
   5   7   0       43.52       48.84     10.72 o 
   0   8   0     3955.49     3787.83     22.13 o 
   2   8   0      632.39      580.24     16.40 o 
   3   8   0      106.23      156.97     11.77 o 
   4   8   0      216.09      245.89     13.39 o 
   5   8   0       42.56       40.15     11.38 o 
   3   9   0      239.43      217.47     11.92 o 
   4   9   0        0.11        0.61     10.28 o 
   5   9   0       11.41       10.75     10.72 o 
   0  10   0     3948.91     3892.32     37.89 o 
   1  10   0      359.67      480.57     19.63 o 
   2  10   0       16.96       52.46      4.61 o 
   3  10   0      256.29      249.85     21.90 o 
   4  10   0        0.57       59.32     11.33 o 
   1  11   0      119.12      147.24     21.89 o 
   2  11   0        9.99       46.52      8.92 o 
   3  11   0       33.13       80.84     14.08 o 
   4  11   0       79.95       91.82     12.27 o 
   0  12   0      108.90      130.89      5.47 o 
   1  12   0        8.02       52.23     26.94 o 
   2  12   0      244.78      229.25      7.50 o 
   3  12   0        6.07       36.14      7.77 o 
   4  12   0      354.04      302.97     15.97 o 
   1  13   0        1.15       32.96     24.01 o 
   2  13   0       66.77       69.35      5.84 o 
   3  13   0        0.60        9.24      5.40 o 
   0  14   0       11.13       30.79      7.41 o 
   1  14   0      120.67      136.83      6.67 o 
   2  14   0      118.69      144.88      7.07 o 
   3  14   0      155.71      124.87     11.68 o 
   1  15   0      174.93      187.52      7.71 o 
   2  15   0       36.10       32.74      5.56 o 
   0  16   0       70.53      103.35     10.21 o 
   1  16   0       11.39       14.84      4.97 o 
   1  17   0       13.11       33.43      7.84 o 
   1   0   1      107.99      208.82      4.17 o 
   2   0   1      236.65      328.78     33.75 o 
   3   0   1      870.10      945.32     13.14 o 
   4   0   1       47.06      239.56    154.22 o 
   5   0   1      146.88      131.54      8.69 o 
   6   0   1       14.30       24.54     13.59 o 
  -6   1   1       46.61       38.90      8.22 o 
  -5   1   1      112.96       98.83      6.86 o 
  -4   1   1      182.25      167.69      9.19 o 
   1   1   1     4084.04     3623.92    485.61 o 
   2   1   1      320.65      309.51      3.28 o 
   3   1   1      339.10      356.80      6.90 o 
   4   1   1      185.90      157.28      8.20 o 
   5   1   1      111.97      102.44      6.39 o 
   6   1   1       47.39       43.93      8.53 o 
  -6   2   1       13.52       13.68      8.58 o 
  -5   2   1       31.84       30.48      7.36 o 
  -4   2   1      713.52      666.92     73.58 o 
  -3   2   1       72.94      105.61      7.67 o 
  -2   2   1     1511.55     1435.08     14.74 o 
  -1   2   1      324.69      388.69     81.47 o 
   1   2   1      324.90      372.63     73.24 o 
   2   2   1     1508.76     1400.25     23.71 o 
   3   2   1       72.51       94.18      3.97 o 
   4   2   1      714.67      680.68     20.85 o 
   5   2   1       31.71       33.68      8.83 o 
   6   2   1       14.25        9.30      8.83 o 
  -6   3   1      113.75      100.20     10.87 o 
  -5   3   1       73.43       90.95     31.88 o 
  -4   3   1       88.84      149.79     25.97 o 
  -3   3   1      224.33      244.66      9.01 o 
  -2   3   1      322.06      465.02     29.40 o 
  -1   3   1     1519.65     1660.29     10.54 o 
   0   3   1     2731.64     2385.77     42.40 o 
   1   3   1     1519.27     1802.05     10.92 o 
   2   3   1      321.61      342.01     17.18 o 
   3   3   1      223.17      242.37      7.99 o 
   4   3   1       88.84      125.07     26.06 o 
   5   3   1       74.68       92.65     15.40 o 
   6   3   1      114.35      101.78     11.43 o 
  -6   4   1       37.04       26.07      9.50 o 
  -5   4   1      412.94      523.30     16.81 o 
  -4   4   1        4.24        3.83      4.25 o 
  -2   4   1       65.42       99.67      3.20 o 
  -1   4   1     3527.70     3314.37     35.21 o 
   0   4   1      168.01      152.11      3.92 o 
   1   4   1     3526.04     3319.70     15.81 o 
   2   4   1       65.35       83.64      3.57 o 
   3   4   1      468.08      457.04     36.52 o 
   4   4   1        4.35        5.72      3.19 o 
   5   4   1      412.10      431.81     16.47 o 
   6   4   1       37.14       32.00      9.90 o 
  -5   5   1       85.58      122.32     11.20 o 
  -4   5   1      152.26      173.71     41.14 o 
  -3   5   1      158.62      199.45     10.26 o 
  -2   5   1      712.57      839.18     64.51 o 
  -1   5   1      496.93      434.48      4.96 o 
   0   5   1      441.19      414.03     12.26 o 
   1   5   1      489.22      424.58      7.15 o 
   2   5   1      718.50      898.41     23.37 o 
   3   5   1      160.66      145.82      4.30 o 
   4   5   1      150.21      157.69     26.66 o 
   5   5   1       84.57       92.15     11.46 o 
  -5   6   1       22.50       38.86      9.75 o 
  -4   6   1      335.51      437.92     14.38 o 
  -3   6   1       97.02      102.05      3.52 o 
  -2   6   1      259.40      208.03      5.17 o 
  -1   6   1       75.40       88.19      3.66 o 
   0   6   1      672.18      664.40     14.32 o 
   1   6   1       75.11       87.36      4.35 o 
   2   6   1      260.69      227.66     14.43 o 
   3   6   1       96.54       89.96     14.87 o 
   4   6   1      337.25      428.20     15.51 o 
   5   6   1       22.45       35.67     10.69 o 
  -5   7   1       78.39      105.36     11.49 o 
  -4   7   1       38.23       50.23      9.40 o 
  -3   7   1       93.03      108.90     10.00 o 
  -2   7   1      160.81      148.60      5.05 o 
  -1   7   1       96.71      104.81      4.71 o 
   0   7   1      664.25     1073.35    416.58 o 
   1   7   1       96.21      112.74      7.16 o 
   2   7   1      158.82      147.79      6.41 o 
   3   7   1       92.62       90.72      9.72 o 
   4   7   1       38.30       47.67     10.77 o 
   5   7   1       79.67       84.12     11.43 o 
  -5   8   1      177.61      233.18     14.90 o 
  -4   8   1       38.25       37.10      9.14 o 
  -3   8   1      300.38      259.05     12.38 o 
  -2   8   1       24.02       34.45      3.88 o 
  -1   8   1      298.53      358.05     72.71 o 
   0   8   1       52.53     1637.45   1078.27 o 
   1   8   1      300.83      398.95     87.79 o 
   2   8   1       23.86       22.84      4.12 o 
   3   8   1      300.26      312.37     13.82 o 
   4   8   1       38.08       38.29     10.74 o 
   5   8   1      177.38      226.43     14.56 o 
  -5   9   1       18.09       11.28     10.77 o 
  -4   9   1      178.24      229.46     13.95 o 
  -3   9   1      166.43      160.66     10.62 o 
  -2   9   1      179.77      225.62     88.93 o 
  -1   9   1      435.53      821.57    378.17 o 
   0   9   1      315.81      690.97     44.86 o 
   2   9   1      180.70      246.50     47.93 o 
   3   9   1      167.32      235.47     12.86 o 
   4   9   1      179.12      149.89     12.05 o 
   5   9   1       17.89       16.73     10.51 o 
  -4  10   1      285.50      279.38     14.99 o 
  -3  10   1       71.22      104.60     10.46 o 
  -2  10   1       56.93       62.60      4.54 o 
  -1  10   1      218.43      302.45     66.68 o 
   0  10   1     1850.04     1880.49     19.77 o 
   1  10   1      218.79      285.34     46.11 o 
   2  10   1       54.91       59.80      4.52 o 
   3  10   1       70.81      114.64     15.86 o 
   4  10   1      287.32      245.68     13.80 o 
  -4  11   1       67.63       66.31     11.81 o 
  -3  11   1      105.77      117.54      8.28 o 
  -2  11   1       50.51       79.06     21.28 o 
  -1  11   1      162.39      264.12     91.81 o 
   0  11   1        4.63       12.50      3.12 o 
   1  11   1      165.26      236.90     64.56 o 
   2  11   1       49.30      107.43     42.93 o 
   3  11   1      104.23       93.70     11.02 o 
   4  11   1       68.95       77.71     11.89 o 
  -4  12   1       10.31       12.35     10.60 o 
  -3  12   1       51.04       55.92      5.76 o 
  -2  12   1       10.66        7.30      7.53 o 
  -1  12   1      251.58      267.20      7.16 o 
   0  12   1        2.45        2.01      2.83 o 
   1  12   1      251.56      288.08      7.74 o 
   2  12   1       10.59       14.94      5.25 o 
   3  12   1       50.65       46.90      6.18 o 
   4  12   1       10.16       97.03     12.68 o 
  -3  13   1       45.81       44.84     10.16 o 
  -2  13   1       66.83       84.01     13.59 o 
  -1  13   1       70.84       68.85     10.70 o 
   0  13   1       24.37       34.28      3.26 o 
   1  13   1       70.15       75.22      6.14 o 
   2  13   1       68.10       81.32      6.11 o 
   3  13   1       45.93       52.52     12.26 o 
  -3  14   1        6.79       10.03      9.35 o 
  -2  14   1       34.19       40.01     10.25 o 
  -1  14   1       70.37       86.13      5.04 o 
   0  14   1      522.90      766.89    102.59 o 
   1  14   1       70.36       82.11      7.47 o 
   2  14   1       35.63       39.81      5.85 o 
   3  14   1        6.81       26.71     10.06 o 
  -3  15   1       42.56       20.45      9.78 o 
  -2  15   1       53.76       60.22      6.09 o 
  -1  15   1      114.15      163.77     11.30 o 
   0  15   1       30.70       39.74      6.10 o 
   1  15   1      115.16      144.68     10.05 o 
   2  15   1       54.17       57.07      6.37 o 
   3  15   1       42.05       21.34     10.01 o 
  -1  16   1       55.85       66.02      9.25 o 
   0  16   1       11.71       24.52      5.85 o 
   1  16   1       55.36       76.45      8.31 o 
   2  16   1        0.64       12.60      6.34 o 
  -1  17   1        8.14       19.83      6.83 o 
   0  17   1       32.70       38.60      6.17 o 
   1  17   1        8.31       32.14      8.23 o 
   1   0   2      405.87      374.52     41.88 o 
   2   0   2      876.32      971.69    192.09 o 
   3   0   2      596.52      556.42     74.05 o 
   4   0   2      189.63      189.21     37.34 o 
   5   0   2       31.66       89.72     40.58 o 
   6   0   2        0.86       -0.06      4.74 o 
  -6   1   2       57.08       58.16      8.32 o 
  -5   1   2      108.56      131.80     20.02 o 
  -4   1   2      347.73      398.95     10.11 o 
  -3   1   2     1005.89      923.47     15.22 o 
   1   1   2    10007.77     8947.07    974.67 o 
   2   1   2      669.76      615.23     34.05 o 
   3   1   2     1007.48      809.26     63.82 o 
   4   1   2      350.13      414.38     10.59 o 
   5   1   2      109.34      136.30     21.24 o 
   6   1   2       55.44       38.91      8.15 o 
  -6   2   2       35.49       29.21      8.65 o 
  -5   2   2       40.14       31.07      5.63 o 
  -4   2   2       20.87       33.56      5.38 o 
  -3   2   2       26.21       40.25      6.37 o 
  -2   2   2        3.12        5.38      1.66 o 
  -1   2   2     1110.84     1664.35     12.42 o 
   1   2   2     1111.38     1245.31    137.12 o 
   2   2   2        3.21        4.04      1.24 o 
   3   2   2       26.44       27.58      2.60 o 
   5   2   2       40.24       40.52      5.64 o 
   6   2   2       35.27       31.14      8.79 o 
  -6   3   2      137.78      146.28     12.04 o 
  -5   3   2        9.72        2.54      5.16 o 
  -4   3   2      283.09      364.32     12.12 o 
  -3   3   2      688.26     1073.79     38.19 o 
  -2   3   2      645.80     1003.41    103.22 o 
  -1   3   2      462.22      416.92      4.82 o 
   0   3   2     2408.63     2205.31     11.76 o 
   1   3   2      455.37      442.41      4.94 o 
   2   3   2      650.16      691.11     14.74 o 
   3   3   2      692.59      708.41     23.23 o 
   4   3   2      279.12      294.35      8.94 o 
   5   3   2        9.33       12.11      6.80 o 
   6   3   2      140.04      108.16     11.03 o 
  -6   4   2       45.75       35.55     10.14 o 
  -5   4   2       49.57       52.18      9.91 o 
  -4   4   2      260.29      379.79     12.50 o 
  -3   4   2       99.67      159.35      8.63 o 
  -1   4   2      391.25      361.42     19.18 o 
   0   4   2      519.68      538.20      6.59 o 
   2   4   2      304.67      363.93      6.98 o 
   3   4   2      100.16      121.56      7.23 o 
   4   4   2      260.77      231.66      7.44 o 
   5   4   2       49.49       42.44     11.05 o 
   6   4   2       45.64       31.04      9.44 o 
  -5   5   2       38.79       60.52     10.24 o 
  -4   5   2      457.20      466.16     10.46 o 
  -3   5   2      453.66      622.61     14.08 o 
  -2   5   2     1950.42     2100.68     46.16 o 
  -1   5   2     2124.88     1975.08     12.75 o 
   0   5   2      835.58      725.16     17.88 o 
   1   5   2     2147.52     1954.38     15.45 o 
   2   5   2     1948.75     2085.18     20.75 o 
   3   5   2      448.56      382.85      5.91 o 
   4   5   2      457.82      427.43      8.69 o 
   5   5   2       38.92       45.98     10.95 o 
  -5   6   2      100.89      110.69     11.46 o 
  -4   6   2       86.03      112.29      9.95 o 
  -3   6   2       39.13       37.45      7.89 o 
  -2   6   2      181.52      166.13      2.81 o 
  -1   6   2      196.12      199.37      4.20 o 
   0   6   2        3.44        5.91      3.21 o 
   1   6   2      196.51      194.50      5.75 o 
   2   6   2      181.08      179.91      4.24 o 
   4   6   2       85.53      106.20     11.41 o 
   5   6   2      100.75       93.44     12.53 o 
  -5   7   2       18.28       20.47      9.63 o 
  -4   7   2      356.18      450.07     15.08 o 
  -3   7   2      243.75      223.88      8.26 o 
  -2   7   2       93.45       83.31      2.84 o 
  -1   7   2      321.72      567.37     11.16 o 
   0   7   2     1413.63     1913.40     33.19 o 
   1   7   2      322.36      487.91      9.81 o 
   2   7   2       95.52       87.52      5.53 o 
   3   7   2      241.35      252.58     11.99 o 
   4   7   2      354.54      406.46     16.19 o 
   5   7   2       17.28       16.81     10.87 o 
  -5   8   2       44.43       43.14     11.25 o 
  -4   8   2       59.86       69.85     10.24 o 
  -3   8   2       20.09       18.97      8.51 o 
  -2   8   2       10.56        6.98      2.92 o 
  -1   8   2      227.37      303.76     16.95 o 
   0   8   2       38.28       41.54      2.83 o 
   1   8   2      227.15      322.63      8.65 o 
   2   8   2       10.46       13.73      5.92 o 
   3   8   2       20.03       48.99     10.56 o 
   4   8   2       60.19       64.30     11.20 o 
   5   8   2       44.46       40.99     11.31 o 
  -5   9   2       64.35       74.40     12.00 o 
  -4   9   2       91.34       92.73     11.23 o 
  -3   9   2       37.55       34.78      8.74 o 
  -2   9   2      273.90      275.17     17.82 o 
  -1   9   2     1248.64     1413.75     16.50 o 
   0   9   2      927.16      947.27      8.10 o 
   1   9   2     1263.27     1463.77     19.68 o 
   2   9   2      274.81      272.98      8.25 o 
   3   9   2       37.85       98.31     10.92 o 
   4   9   2       90.44      106.86     12.24 o 
   5   9   2       64.77       72.85     11.33 o 
  -4  10   2       30.93       38.09     10.64 o 
  -3  10   2      121.22      117.99     10.46 o 
  -2  10   2       20.42      158.44    100.94 o 
  -1  10   2       47.06      196.29    107.66 o 
   0  10   2       76.20      104.66      4.86 o 
   1  10   2       46.97      280.74    138.76 o 
   2  10   2       20.61      262.40    131.26 o 
   3  10   2      121.42      131.92     19.14 o 
   4  10   2       30.64       34.35      9.91 o 
  -4  11   2       39.91       38.30     11.07 o 
  -3  11   2      118.61      170.37      9.24 o 
  -2  11   2      128.31      131.18      7.16 o 
  -1  11   2      690.20      695.74     13.47 o 
   0  11   2     1221.16     1276.33     13.70 o 
   1  11   2      694.32      684.53     18.16 o 
   2  11   2      127.65      123.55      9.75 o 
   3  11   2      120.16      129.24     11.56 o 
   4  11   2       40.02       47.51     11.40 o 
  -4  12   2        8.18        5.91      9.80 o 
  -3  12   2        5.32       42.91      9.35 o 
  -2  12   2        5.37        3.99      3.96 o 
  -1  12   2       48.85       51.18      4.67 o 
   0  12   2       14.28       21.43      3.31 o 
   1  12   2       48.72       55.28      5.14 o 
   2  12   2        5.37        5.85      5.66 o 
   4  12   2        8.22       12.42     10.46 o 
  -3  13   2       21.55       33.41      9.75 o 
  -2  13   2      108.03      113.01      6.10 o 
  -1  13   2      312.98      325.42     10.05 o 
   0  13   2       91.46      109.41      5.59 o 
   1  13   2      314.44      327.35     19.72 o 
   2  13   2      108.68      108.53      7.31 o 
   3  13   2       20.44       27.48      9.21 o 
  -3  14   2       15.72        4.71      9.39 o 
  -2  14   2       44.46       47.13      5.69 o 
  -1  14   2       32.18       36.54      6.87 o 
   0  14   2        0.15       67.96     42.58 o 
   1  14   2       32.32       45.24      5.78 o 
   2  14   2       44.25       46.13     11.01 o 
   3  14   2       15.78       14.65      5.68 o 
  -3  15   2       20.08        5.96      9.81 o 
  -2  15   2        4.79        5.17      9.30 o 
  -1  15   2       21.53       31.21      8.56 o 
   0  15   2       35.90       61.64      9.24 o 
   1  15   2       22.29       36.79      7.34 o 
   2  15   2        4.78        9.69      5.23 o 
   3  15   2       19.99        9.47      9.95 o 
  -1  16   2        4.87        1.74      4.74 o 
   0  16   2       11.38       30.28     17.93 o 
   1  16   2        4.83       12.46      7.12 o 
   2  16   2        9.03       23.09      7.21 o 
   0  17   2       71.31       90.31      7.09 o 
   1  17   2       48.27       57.50      8.73 o 
   1   0   3     1196.59     1105.57     10.28 o 
   2   0   3      100.89      111.51     12.67 o 
   3   0   3       12.29       13.37      3.19 o 
   4   0   3       29.22       61.89     16.10 o 
   5   0   3       34.04       32.71      5.30 o 
   6   0   3        4.68        3.56      5.13 o 
  -6   1   3        3.56       13.80      7.25 o 
  -5   1   3      140.85      151.33     14.61 o 
  -4   1   3       92.07      121.77      9.81 o 
  -3   1   3       51.95       69.71      5.20 o 
   1   1   3     6671.16     6221.05    338.97 o 
   2   1   3      674.64      642.73     16.94 o 
   3   1   3       52.74       64.67      8.50 o 
   5   1   3      139.55      165.12     30.77 o 
   6   1   3        3.80       -3.54      7.95 o 
  -6   2   3       42.79       47.51      8.53 o 
  -5   2   3       16.92       11.62      5.12 o 
  -4   2   3      204.67      229.60      9.88 o 
  -3   2   3        7.98       19.50      5.29 o 
  -2   2   3     1040.84     1045.66     14.08 o 
  -1   2   3      433.14      423.61     79.37 o 
   1   2   3      433.17      411.56     19.73 o 
   2   2   3     1039.34     1044.76     24.36 o 
   3   2   3        7.91       14.56      2.27 o 
   4   2   3      201.31      257.43      9.70 o 
   5   2   3       17.07       19.63      9.10 o 
   6   2   3       41.61       27.35      9.22 o 
  -6   3   3       68.95       77.96     10.82 o 
  -4   3   3      166.75      320.77     10.00 o 
  -3   3   3       18.14       27.50      5.68 o 
  -2   3   3       10.61       12.42      2.10 o 
  -1   3   3      153.35      142.08      4.51 o 
   0   3   3     3625.10     3414.78     17.22 o 
   1   3   3      152.70      151.85      5.62 o 
   2   3   3        9.60       10.50      1.48 o 
   3   3   3       18.93       21.28      2.58 o 
   4   3   3      165.91      349.65      9.11 o 
   5   3   3      280.43      242.84     10.93 o 
   6   3   3       67.89       48.55     10.67 o 
  -6   4   3       22.75       15.00      9.47 o 
  -5   4   3      173.70      223.79     12.47 o 
  -4   4   3      327.17      459.46     13.34 o 
  -2   4   3      166.65      320.32    112.73 o 
  -1   4   3     1250.72     1067.00     47.69 o 
   0   4   3      350.96      361.64      4.50 o 
   2   4   3      166.04      353.40    141.94 o 
   3   4   3      521.83      572.93      8.57 o 
   4   4   3      327.29      358.81      8.74 o 
   5   4   3      173.20      149.11     12.94 o 
   6   4   3       22.56       23.17      9.88 o 
  -5   5   3       30.07       40.46      9.19 o 
  -4   5   3       94.43      140.33     10.11 o 
  -3   5   3       47.62       62.25      7.69 o 
  -2   5   3      359.14      318.43      9.58 o 
  -1   5   3      120.80      149.11      8.73 o 
   0   5   3      123.42      109.32      7.82 o 
   1   5   3      117.88      133.85      4.94 o 
   2   5   3      357.36      349.57      6.54 o 
   3   5   3       48.37       54.24      4.31 o 
   4   5   3       95.50      143.36      7.13 o 
   5   5   3       29.64       10.06     10.47 o 
  -5   6   3        6.37        2.68      9.40 o 
  -4   6   3       52.38       63.86      9.27 o 
  -3   6   3        0.91        1.56      6.85 o 
  -2   6   3      227.47      189.47      4.61 o 
  -1   6   3      104.04       96.75      3.89 o 
   0   6   3        1.34      107.65     15.12 o 
   1   6   3      104.33      122.17      5.30 o 
   2   6   3      229.06      202.33      7.03 o 
   5   6   3        6.46       10.19     11.25 o 
  -5   7   3       28.46       32.33     10.03 o 
  -4   7   3      122.60      136.55     11.43 o 
  -3   7   3      166.84      154.86      9.62 o 
  -2   7   3        3.51        4.83      1.87 o 
  -1   7   3      573.12      516.43     18.51 o 
   0   7   3     1094.23     1102.01     10.42 o 
   1   7   3      573.59      523.53      9.78 o 
   2   7   3        3.79        9.49      4.33 o 
   4   7   3      123.62      130.16     11.89 o 
   5   7   3       29.40       24.52     11.25 o 
  -5   8   3       74.33       95.30     11.59 o 
  -4   8   3       14.61        8.02      8.41 o 
  -3   8   3      172.44      162.47     11.30 o 
  -2   8   3        0.84        1.55      1.42 o 
  -1   8   3      126.05      149.97      7.41 o 
   0   8   3       29.95      200.31     42.48 o 
   1   8   3      122.34      172.69      6.93 o 
   4   8   3       14.54       12.88     10.62 o 
   5   8   3       73.38       70.33     12.40 o 
  -5   9   3       22.60       32.36     10.09 o 
  -4   9   3      100.00       86.17     10.84 o 
  -3   9   3        5.44        4.03      8.02 o 
  -2   9   3      145.79      138.93     28.96 o 
  -1   9   3      722.08      823.78     12.81 o 
   0   9   3      174.56      185.45      4.43 o 
   1   9   3      719.50      748.01     13.59 o 
   2   9   3      144.53      169.75     27.57 o 
   3   9   3        5.91        7.64      9.09 o 
   4   9   3       99.30       89.88     12.32 o 
   5   9   3       22.53        9.91     10.21 o 
  -4  10   3       57.81       38.30      9.70 o 
  -3  10   3       98.10      118.19     10.41 o 
  -2  10   3      357.16      335.45      7.43 o 
  -1  10   3      502.26      526.79     11.12 o 
   0  10   3      210.69      198.15      4.93 o 
   1  10   3      501.70      485.79     13.21 o 
   2  10   3      356.75      358.21     13.59 o 
   3  10   3       98.03      126.13     16.15 o 
   4  10   3       56.31       40.67     11.08 o 
  -4  11   3        8.43        8.15      9.80 o 
  -3  11   3      281.58      242.91     12.52 o 
  -2  11   3      123.55      115.72      5.39 o 
  -1  11   3       25.84       40.01      4.40 o 
   0  11   3        0.39        6.88      3.18 o 
   1  11   3       26.10       34.98      4.59 o 
   2  11   3      122.03      132.24      6.36 o 
   3  11   3      282.46      245.84     13.70 o 
   4  11   3        8.44        7.69     10.75 o 
  -4  12   3       13.24       64.35     10.69 o 
  -3  12   3       90.29       82.19     10.24 o 
  -2  12   3       15.90       48.55     28.26 o 
  -1  12   3       61.86       62.09     11.61 o 
   0  12   3        7.64        9.88      2.75 o 
   1  12   3       61.38       69.73      5.38 o 
   2  12   3       16.05       63.14     36.69 o 
   3  12   3       91.54       88.88     10.05 o 
   4  12   3       13.24        2.93     10.26 o 
  -3  13   3       39.67       56.91      9.44 o 
  -2  13   3       54.17       53.61      5.63 o 
  -1  13   3        7.03       17.98      4.39 o 
   0  13   3       36.56       39.12      3.96 o 
   1  13   3        6.60        7.30      4.58 o 
   2  13   3       54.42       54.63      5.71 o 
   3  13   3       40.04       67.43      8.48 o 
  -3  14   3        7.31        6.74     10.36 o 
  -2  14   3      162.48      160.75     16.27 o 
  -1  14   3       17.62       23.46      4.41 o 
   0  14   3       67.03      139.86     33.49 o 
   1  14   3       17.50       25.63      5.29 o 
   2  14   3      160.10      155.28      8.65 o 
   3  14   3        7.40        7.47      8.24 o 
  -3  15   3       50.05       52.22     11.54 o 
  -2  15   3       54.97       52.56     10.44 o 
  -1  15   3      105.31      146.64     10.46 o 
   0  15   3        5.96       59.51     40.77 o 
   2  15   3       54.49       53.87      5.84 o 
   3  15   3       50.06       34.15     10.31 o 
  -1  16   3       28.87       45.42      7.92 o 
   0  16   3       78.51      110.16      6.95 o 
   1  16   3       29.25       33.34      5.50 o 
   2  16   3       12.68       11.54      6.80 o 
   0  17   3       37.53       33.73      8.43 o 
   1  17   3       25.50       32.92      8.58 o 
   1   0   4     9623.57    13333.26    126.75 o 
   2   0   4     1684.48     1746.43     39.38 o 
   3   0   4        0.05        1.56      3.02 o 
   4   0   4      479.62      469.58     54.22 o 
   5   0   4       60.42       66.74      7.21 o 
   6   0   4      175.52      154.63     11.81 o 
  -6   1   4        5.05        0.05      6.70 o 
  -5   1   4       18.30       63.56      7.90 o 
  -4   1   4       18.18       26.42      6.78 o 
  -3   1   4        4.54        3.85      3.14 o 
   1   1   4     1418.70     1516.69     19.99 o 
   2   1   4      101.97      100.88      6.11 o 
   3   1   4        4.45        5.55      3.17 o 
   4   1   4       18.32       37.96      6.83 o 
   6   1   4        5.16       -0.61      9.32 o 
  -6   2   4       25.13       33.87      8.30 o 
  -5   2   4       27.79       21.08      7.72 o 
  -4   2   4       37.25       47.55      6.72 o 
  -2   2   4        2.71       12.65      4.27 o 
  -1   2   4      887.79      775.91      6.46 o 
   0   2   4      836.58      864.91     31.94 o 
   1   2   4      871.00      823.84     20.01 o 
   2   2   4        2.67        8.66      1.19 o 
   3   2   4      523.69      512.25     20.00 o 
   5   2   4       28.44       35.77      5.65 o 
   6   2   4       25.07        5.15     10.19 o 
  -6   3   4       20.03       31.30      8.63 o 
  -5   3   4       13.75       12.05      7.84 o 
  -4   3   4       28.39       53.60     11.21 o 
  -2   3   4       82.10       86.12      6.09 o 
  -1   3   4      188.13      163.91      9.71 o 
   0   3   4     2029.53     1963.44     29.41 o 
   1   3   4      188.49      170.44      6.13 o 
   2   3   4       81.76       74.43      2.03 o 
   3   3   4      108.95      106.29      3.96 o 
   6   3   4       20.26       11.02     10.77 o 
  -6   4   4       34.93       33.31      9.11 o 
  -5   4   4       14.66        8.79      8.28 o 
  -4   4   4      242.67      375.32     12.35 o 
  -3   4   4       18.99       26.07      6.52 o 
  -1   4   4      770.63      847.68     70.36 o 
   0   4   4       32.07       24.66      3.11 o 
   1   4   4      769.85      850.40     59.98 o 
   2   4   4      864.36      961.83     14.12 o 
   3   4   4       19.04       21.69      2.76 o 
   4   4   4      249.70      429.02      9.91 o 
   5   4   4       14.64        4.78      9.81 o 
   6   4   4       33.14       20.29     10.44 o 
  -5   5   4        5.30       -0.81      8.71 o 
  -4   5   4      292.00      419.11     13.55 o 
  -3   5   4       17.69       26.78      6.82 o 
  -2   5   4      109.36      107.65      7.30 o 
  -1   5   4      126.52      119.95      6.49 o 
   0   5   4        5.87       41.78      4.71 o 
   1   5   4      125.86      114.89      4.81 o 
   2   5   4      109.49      141.49      6.69 o 
   3   5   4       17.59       23.68      3.62 o 
   4   5   4      292.69      338.82      9.14 o 
   5   5   4        5.24        0.41     10.41 o 
  -5   6   4      201.47      293.55     13.50 o 
  -4   6   4       99.48      138.47     10.03 o 
  -3   6   4      328.20      349.09     11.49 o 
  -2   6   4        4.92        4.79      2.21 o 
  -1   6   4     1803.19     1651.69      8.79 o 
   0   6   4      429.63      481.31     18.55 o 
   1   6   4     1791.47     1561.38     16.01 o 
   2   6   4        4.84       12.22      3.95 o 
   3   6   4      330.50      338.98      7.95 o 
   5   6   4      201.50      201.08     15.23 o 
  -5   7   4       17.64       27.01      8.97 o 
  -4   7   4       20.72       24.57      8.76 o 
  -3   7   4       17.93       16.14      7.56 o 
  -2   7   4      190.27      173.51      5.08 o 
  -1   7   4       38.34       49.67     12.53 o 
   0   7   4        3.14       13.89      2.94 o 
   1   7   4       38.54       91.74      5.48 o 
   2   7   4      189.45      165.30      7.46 o 
   5   7   4       17.68        8.18     10.84 o 
  -5   8   4       42.58       39.93      9.73 o 
  -4   8   4      165.76      191.45     11.91 o 
  -3   8   4      128.01      128.92     10.24 o 
  -2   8   4      542.95      561.08      9.36 o 
  -1   8   4      115.11      100.72      6.48 o 
   0   8   4      346.11      364.85      6.62 o 
   2   8   4      539.72      517.88     12.00 o 
   4   8   4      169.50      172.73     13.37 o 
   5   8   4       42.76       35.24     11.94 o 
  -5   9   4        9.80       -0.05      8.76 o 
  -4   9   4       12.51       17.18      9.29 o 
  -2   9   4      127.21      126.28     40.35 o 
  -1   9   4      137.53      108.24     20.69 o 
   0   9   4        1.12       59.44     17.41 o 
   2   9   4      126.92      252.39      9.47 o 
   3   9   4       19.97       19.04      5.04 o 
   4   9   4       12.56       10.57     11.15 o 
   5   9   4        9.83        8.89     11.18 o 
  -4  10   4        0.57        0.97      8.18 o 
  -3  10   4       97.81       95.20      9.22 o 
  -2  10   4        8.13       16.01      4.64 o 
  -1  10   4     1001.37      975.58     42.49 o 
   0  10   4       23.22       33.45      6.12 o 
   1  10   4      985.41      997.00     13.13 o 
   2  10   4        8.22       31.95      9.04 o 
   3  10   4       97.96      108.92      6.86 o 
   4  10   4        0.54       -7.13     10.47 o 
  -4  11   4       26.02       28.75      9.49 o 
  -3  11   4       33.09       39.75      8.84 o 
  -2  11   4       46.63       42.24      4.27 o 
  -1  11   4       59.66       61.01      7.01 o 
   0  11   4        5.26        8.24      3.34 o 
   1  11   4       59.77       53.50      5.01 o 
   2  11   4       46.23       48.04      4.93 o 
   3  11   4       33.16       60.84     15.75 o 
   4  11   4       26.29       16.98     11.66 o 
  -4  12   4       99.84       87.90     10.47 o 
  -3  12   4       22.56       54.31      8.96 o 
  -2  12   4      166.89      174.33     11.38 o 
  -1  12   4      162.75      175.61      5.32 o 
   0  12   4      331.99      334.48     11.59 o 
   1  12   4      163.30      155.16     11.35 o 
   2  12   4      167.54      195.83     13.49 o 
   3  12   4       22.58       79.80      8.68 o 
   4  12   4      101.42       94.44     12.19 o 
  -3  13   4       79.45       67.33      9.83 o 
  -2  13   4       10.73       24.50      9.20 o 
  -1  13   4        3.68        7.62      4.35 o 
   0  13   4       57.45       74.48      5.42 o 
   1  13   4        3.74        8.25      4.54 o 
   2  13   4       10.81       24.62      6.22 o 
   3  13   4       78.91       67.23     11.66 o 
  -3  14   4       62.15       58.48     11.49 o 
  -2  14   4       21.48       20.17      9.39 o 
  -1  14   4      177.50      195.11      8.75 o 
   0  14   4      149.08      166.33      7.08 o 
   1  14   4      173.88      192.61     12.00 o 
   2  14   4       21.59       17.02      5.02 o 
   3  14   4       62.45       63.04      6.92 o 
  -3  15   4       16.56       36.48     12.25 o 
  -2  15   4       17.74       21.91      6.11 o 
  -1  15   4       14.65       20.82      5.17 o 
   0  15   4       51.24       62.44      9.91 o 
   1  15   4       14.59       28.34      8.13 o 
   2  15   4       17.92       15.79      9.18 o 
   3  15   4       16.53       -4.81      9.88 o 
  -1  16   4       36.42       38.63      8.76 o 
   0  16   4       94.89      109.25      7.01 o 
   1  16   4       36.67       39.96      5.45 o 
   2  16   4       62.99       54.66      8.41 o 
   0  17   4        5.45        8.46      7.31 o 
   1   0   5        6.13        1.79      3.23 o 
   2   0   5     2242.17     2317.07     24.03 o 
   3   0   5      461.98      463.22     32.42 o 
   4   0   5       22.23       63.81     25.73 o 
   5   0   5        1.25       21.56      6.55 o 
   6   0   5        0.56       -8.63      8.68 o 
  -6   1   5       30.55       21.61      7.21 o 
  -5   1   5       26.71       32.97      6.85 o 
  -4   1   5       65.05       65.51      5.90 o 
  -3   1   5      552.78      615.24     12.66 o 
  -1   1   5     6981.85     7354.30     80.72 o 
   0   1   5      136.25      101.89      2.47 o 
   1   1   5     6969.01     7060.25    126.45 o 
   2   1   5       91.46       64.21      3.49 o 
   3   1   5      556.64      559.66     12.12 o 
   4   1   5       65.39       59.11      7.18 o 
   5   1   5       26.57       27.12      5.90 o 
   6   1   5       30.80       16.25      9.85 o 
  -6   2   5       37.33       15.74      7.54 o 
  -5   2   5       12.39       12.33      6.83 o 
  -4   2   5       80.00      104.33      9.15 o 
  -3   2   5      243.02      324.51      9.21 o 
  -1   2   5     1634.13     1618.92     11.02 o 
   0   2   5      185.89      178.02      7.71 o 
   1   2   5     1634.78     1706.11     39.68 o 
   2   2   5      895.55      871.50     20.13 o 
   3   2   5      242.80      236.67     16.22 o 
   4   2   5       81.02       87.73      9.82 o 
   5   2   5       12.41       24.88      5.93 o 
   6   2   5       38.07        9.47     11.58 o 
  -6   3   5       89.61       82.22      9.75 o 
  -5   3   5      115.17      118.20      9.19 o 
  -4   3   5      286.38      389.12     11.86 o 
  -3   3   5       85.35      127.41      7.30 o 
  -1   3   5      514.50      502.88      5.86 o 
   0   3   5      587.96      622.56      6.24 o 
   1   3   5      511.59      480.93     11.18 o 
   2   3   5      725.66      697.58     19.81 o 
   3   3   5       84.69      101.37      9.97 o 
   4   3   5      287.04      347.82     12.15 o 
   6   3   5       90.40       82.11     13.34 o 
  -6   4   5       18.66       10.21      7.66 o 
  -5   4   5       42.71       42.01      8.10 o 
  -4   4   5      218.49      323.52     11.54 o 
  -3   4   5       47.74       77.50      7.13 o 
  -2   4   5       32.08       34.20      5.14 o 
  -1   4   5      676.93      604.20      5.25 o 
   0   4   5        9.33        8.41      2.73 o 
   1   4   5      678.61      596.32     12.60 o 
   2   4   5       32.19       28.78      1.77 o 
   3   4   5       45.74       54.72      2.68 o 
   4   4   5      218.51      427.80     10.88 o 
   6   4   5       18.60        9.27     10.52 o 
  -5   5   5       30.92       30.37      7.94 o 
  -4   5   5      389.94      572.96     14.79 o 
  -2   5   5      433.78      402.53      9.95 o 
  -1   5   5       33.51       33.43      3.51 o 
   0   5   5     1301.01     1341.15     47.70 o 
   1   5   5       31.35       26.75      3.95 o 
   2   5   5      437.58      350.00      7.36 o 
   3   5   5      107.57      113.13      8.42 o 
   4   5   5      384.59      589.04     11.46 o 
  -5   6   5       30.22       32.23      8.74 o 
  -4   6   5      286.36      374.85     12.76 o 
  -3   6   5       80.05       85.45      7.92 o 
  -2   6   5      188.14      158.98     17.25 o 
  -1   6   5       13.98       16.18      1.70 o 
   0   6   5       89.09       74.25      3.62 o 
   1   6   5       14.07       16.55      3.47 o 
   2   6   5      189.93      154.96      6.92 o 
   3   6   5       79.93       67.24      4.08 o 
   5   6   5       30.50       16.94     11.48 o 
  -5   7   5       22.57       24.45      8.32 o 
  -4   7   5      171.41      198.73     11.16 o 
  -3   7   5      204.09      205.27      9.86 o 
  -2   7   5      279.50      269.99      6.40 o 
  -1   7   5      471.95      435.41     12.44 o 
   0   7   5      133.34      143.23      7.07 o 
   1   7   5      469.19      441.26      9.67 o 
   2   7   5      279.86      252.35      9.11 o 
   5   7   5       23.46       19.89     11.38 o 
  -5   8   5       11.55       12.52      8.28 o 
  -4   8   5       10.10        3.10      7.38 o 
  -3   8   5      132.08      116.95      8.96 o 
  -2   8   5      355.74      312.54      4.32 o 
  -1   8   5       95.36       95.56      2.40 o 
   0   8   5       21.34       17.94      3.52 o 
   1   8   5       98.16      109.33      6.24 o 
   2   8   5      356.56      312.57      9.98 o 
   5   8   5       11.11       14.28     11.99 o 
  -5   9   5       52.93       54.18      9.81 o 
  -4   9   5       66.70       64.29      8.97 o 
  -3   9   5       96.54      163.55     10.44 o 
  -2   9   5      343.07      271.25      7.46 o 
  -1   9   5     1205.76     1192.84     15.04 o 
   0   9   5      377.25      386.28      9.58 o 
   2   9   5      341.40      282.58      9.53 o 
   3   9   5       96.11      114.91      8.88 o 
   4   9   5       65.95       62.21     11.61 o 
   5   9   5       53.07       44.66     13.29 o 
  -4  10   5       55.04       38.39      9.53 o 
  -3  10   5       33.13       25.11      8.18 o 
  -2  10   5      377.59      336.01     27.25 o 
  -1  10   5      154.61      129.47     10.33 o 
   0  10   5      381.37      362.79      6.17 o 
   1  10   5      154.56      141.73      7.87 o 
   3  10   5       32.85       26.01      5.44 o 
   4  10   5       54.80       42.16     11.71 o 
  -4  11   5       32.23       48.68      9.01 o 
  -3  11   5       49.81       72.97      9.17 o 
  -2  11   5       17.92       22.38      4.41 o 
  -1  11   5       34.04       32.97      3.93 o 
   0  11   5        8.41        8.02      3.50 o 
   1  11   5       35.79       42.73      8.35 o 
   2  11   5       16.95       33.82      9.09 o 
   3  11   5       48.71       39.83     10.93 o 
   4  11   5       32.67       26.83     12.00 o 
  -4  12   5       13.85        7.97      9.06 o 
  -3  12   5       80.20       76.54      9.57 o 
  -2  12   5      138.56      140.68      5.97 o 
  -1  12   5       94.00      104.25      4.68 o 
   0  12   5       21.86       19.90      4.01 o 
   1  12   5       94.40       98.06      5.68 o 
   2  12   5      138.40      128.35     10.67 o 
   3  12   5       79.48       82.39      7.07 o 
   4  12   5       13.87        7.48     11.03 o 
  -3  13   5        3.87       16.04      9.95 o 
  -2  13   5      112.31      122.93     11.35 o 
  -1  13   5       58.88       71.53      4.52 o 
   0  13   5        2.04        6.01      3.92 o 
   1  13   5       58.55       62.15      8.02 o 
   2  13   5      112.54      101.06      6.43 o 
   3  13   5        3.85        1.15      9.40 o 
  -3  14   5       61.08       51.02     11.84 o 
  -2  14   5        1.70        3.68      5.38 o 
  -1  14   5       30.98       34.12      4.37 o 
   0  14   5       84.34       98.61      6.08 o 
   1  14   5       30.78       30.25      5.52 o 
   2  14   5        1.73        3.25      4.70 o 
   3  14   5       61.33       59.78      7.28 o 
  -2  15   5       20.11       20.58      6.46 o 
  -1  15   5      100.69      129.73      7.22 o 
   0  15   5      153.80      187.66      8.13 o 
   1  15   5      100.79      135.82     10.41 o 
   2  15   5       20.41       21.15      5.57 o 
   3  15   5      204.39      190.29     14.38 o 
  -2  16   5        5.11       15.83     10.85 o 
  -1  16   5       14.36       15.58      7.90 o 
   0  16   5       73.12       76.30      6.61 o 
   1  16   5       14.08       42.01      8.51 o 
   2  16   5        5.05       13.29      7.28 o 
   0  17   5        0.80        0.48      7.26 o 
   0   0   6      920.59      908.47      8.25 o 
   1   0   6      140.62      208.97      6.01 o 
   2   0   6     4215.26     4757.71     38.66 o 
   3   0   6       21.92       21.76      3.42 o 
   4   0   6       20.22       18.13      3.75 o 
   5   0   6       44.32       39.70      6.82 o 
   6   0   6       19.29       26.15      9.44 o 
  -6   1   6       67.16       68.36      8.61 o 
  -5   1   6      323.20      274.23     10.84 o 
  -4   1   6      114.96      104.59      5.31 o 
  -3   1   6      333.34      326.76      6.72 o 
  -2   1   6       19.37       20.64      3.04 o 
  -1   1   6     2977.21     2937.84     14.62 o 
   0   1   6     2474.36     2593.29     10.95 o 
   1   1   6     2995.74     2845.59     21.01 o 
   2   1   6       17.82       16.00      3.05 o 
   3   1   6      331.83      312.63     10.14 o 
   4   1   6      117.26      105.61     13.76 o 
   5   1   6      321.87      272.62     10.31 o 
   6   1   6       67.01       62.64     10.62 o 
  -6   2   6        1.07        3.23      7.15 o 
  -5   2   6       35.82       35.87      6.90 o 
  -4   2   6        7.43        4.25      3.95 o 
  -3   2   6       24.16       32.14      5.35 o 
  -2   2   6      518.52      544.25      9.45 o 
  -1   2   6      308.27      290.08      9.36 o 
   0   2   6      157.94      179.49      5.03 o 
   1   2   6      309.51      284.15     10.18 o 
   2   2   6      518.17      495.72      6.69 o 
   3   2   6       24.20       22.86      1.89 o 
   4   2   6        7.57       13.40      6.83 o 
   5   2   6       36.02       45.14      6.97 o 
  -6   3   6       44.53       60.27      9.37 o 
  -5   3   6      166.54      197.66     10.49 o 
  -4   3   6      318.54      470.77     77.45 o 
  -3   3   6      197.86      249.73      8.63 o 
  -2   3   6     1058.09     1217.81     24.11 o 
  -1   3   6      580.96      552.93     34.52 o 
   0   3   6     1818.22     1843.69     57.91 o 
   1   3   6      581.21      543.78     18.17 o 
   2   3   6     1060.16     1131.80     15.18 o 
   3   3   6      198.43      210.43      5.36 o 
   4   3   6      313.65      469.82     38.95 o 
   6   3   6       44.73       44.86     13.06 o 
  -6   4   6        9.68        9.75      7.89 o 
  -5   4   6        5.01        5.50      6.69 o 
  -4   4   6      162.79      208.08      9.77 o 
  -3   4   6      241.69      301.60      9.68 o 
  -2   4   6      403.09      402.87      9.47 o 
  -1   4   6       22.54       22.62      2.09 o 
   0   4   6      225.78      220.19      6.96 o 
   1   4   6       22.61       26.37      2.75 o 
   2   4   6      403.27      372.05     10.52 o 
   3   4   6      242.55      255.61     15.49 o 
   4   4   6      162.80      321.43     10.06 o 
  -5   5   6       54.10       68.26      8.46 o 
  -4   5   6      250.88      332.26     11.77 o 
  -3   5   6      376.19      388.07     11.16 o 
  -2   5   6      228.61      199.34      7.77 o 
  -1   5   6      523.77      488.56     14.96 o 
   0   5   6     7523.06     7064.44    377.11 o 
   1   5   6      530.82      482.24      8.92 o 
   2   5   6      227.28      209.15      4.96 o 
   3   5   6      376.68      364.06      6.73 o 
  -5   6   6        5.10       13.63      7.43 o 
  -4   6   6      118.63      138.34      9.73 o 
  -3   6   6      510.43      564.37     13.24 o 
  -2   6   6       25.55       18.03      5.60 o 
  -1   6   6      147.33      122.25      4.44 o 
   0   6   6      367.91      377.90      6.00 o 
   1   6   6      147.27      114.42      5.60 o 
   2   6   6       25.70       17.65      3.08 o 
   3   6   6      509.51      459.54      9.39 o 
  -5   7   6      120.87      118.80     10.16 o 
  -4   7   6      153.15      163.70     10.49 o 
  -3   7   6      128.64      108.95      8.30 o 
  -2   7   6      443.01      416.92     13.75 o 
  -1   7   6      255.60      219.15      4.71 o 
   0   7   6       96.62       78.37      5.22 o 
   1   7   6      257.34      225.45      7.74 o 
   2   7   6      441.72      414.75     11.13 o 
   5   7   6      121.07       91.59     13.60 o 
  -5   8   6       19.64       23.48      8.30 o 
  -4   8   6       18.49       13.50      7.69 o 
  -3   8   6       50.10       42.62      7.59 o 
  -2   8   6      239.52      224.37     12.93 o 
  -1   8   6       49.15       53.12      4.33 o 
   0   8   6        7.72        8.53      4.07 o 
   2   8   6      240.34      222.33      9.34 o 
   5   8   6       19.61       13.50     11.54 o 
  -4   9   6       15.07       17.83      8.09 o 
  -3   9   6      329.55      250.34     10.75 o 
  -2   9   6       15.84       19.01      4.36 o 
  -1   9   6      606.01      560.12     12.41 o 
   0   9   6      358.42      368.26     10.88 o 
   1   9   6      615.46      560.68     12.73 o 
  -4  10   6        6.20       16.43      8.55 o 
  -3  10   6       23.83       25.10      7.21 o 
  -2  10   6      318.92      330.44     68.32 o 
  -1  10   6        0.81        2.46      1.56 o 
   0  10   6        7.49        8.41      4.91 o 
   3  10   6       23.72       27.17      7.46 o 
   4  10   6        6.33       11.64     11.58 o 
  -4  11   6       69.54       55.41      9.40 o 
  -3  11   6      113.29      101.54      9.67 o 
  -2  11   6      584.23      599.79     11.87 o 
  -1  11   6      238.02      253.18      9.35 o 
   0  11   6       18.43       20.16      3.95 o 
   1  11   6      238.69      236.99      7.29 o 
   3  11   6      114.08      117.43      9.09 o 
   4  11   6       69.38       64.30     12.84 o 
  -4  12   6        2.82       -0.97      8.33 o 
  -3  12   6       11.21       47.20     10.01 o 
  -2  12   6      102.04      109.28      7.02 o 
  -1  12   6       75.87       77.64      4.89 o 
   0  12   6      186.97      194.13      6.26 o 
   1  12   6       75.78       76.57      5.59 o 
   2  12   6      102.16      103.76      7.64 o 
   3  12   6       11.23       10.00     10.11 o 
   4  12   6        2.78       -3.97     12.05 o 
  -3  13   6       92.33      101.83     12.19 o 
  -2  13   6      120.23      122.47     11.41 o 
  -1  13   6      161.49      177.52      8.08 o 
   0  13   6      202.75      228.15      7.21 o 
   1  13   6      162.22      162.86     16.68 o 
   2  13   6      121.28      112.30      6.91 o 
   3  13   6       92.17      107.14      7.93 o 
  -3  14   6       15.32       40.95     12.17 o 
  -2  14   6        2.89        8.24      6.01 o 
  -1  14   6        1.69        6.55      3.83 o 
   0  14   6       17.76       16.76      4.46 o 
   1  14   6        1.70        3.76      4.73 o 
   2  14   6        2.92        8.70      5.01 o 
   3  14   6       15.13       52.98      9.75 o 
  -2  15   6       91.39      105.54     15.12 o 
  -1  15   6       15.64       13.37      8.37 o 
   0  15   6       44.50       53.07      5.87 o 
   1  15   6       15.07       15.56      7.97 o 
   2  15   6       91.60       82.22      6.72 o 
   3  15   6       50.45       48.51      7.47 o 
  -2  16   6        6.02       20.35     10.54 o 
  -1  16   6       12.68       10.46      8.13 o 
   0  16   6        4.18        8.49      4.86 o 
   1  16   6       12.70       11.96      7.31 o 
   2  16   6        6.06        5.30      7.43 o 
   1   0   7       71.85       98.77      2.52 o 
   2   0   7      875.74     1035.24     23.58 o 
   3   0   7      531.78      481.78     11.96 o 
   4   0   7        2.30        2.57      3.87 o 
   5   0   7       17.75       28.62      6.75 o 
   6   0   7        0.12       -2.75      8.56 o 
  -6   1   7       17.80       31.53      8.35 o 
  -5   1   7       74.77       96.58      8.56 o 
  -4   1   7       41.19       35.86      9.04 o 
  -3   1   7      368.44      383.06      7.39 o 
  -2   1   7     3195.95     3355.30     23.22 o 
  -1   1   7      309.65      380.01      4.01 o 
   0   1   7       32.95       29.01      1.41 o 
   1   1   7      304.34      359.96      8.40 o 
   2   1   7     3185.92     3294.23     27.06 o 
   3   1   7      370.13      356.76     18.78 o 
   4   1   7       41.95       50.36      4.59 o 
   6   1   7       17.37        7.90      9.27 o 
  -6   2   7      194.46      171.08     10.77 o 
  -5   2   7        5.21        1.15      6.16 o 
  -4   2   7      167.87      170.80      8.07 o 
  -3   2   7       12.84       18.36      5.25 o 
  -2   2   7     2867.22     2681.47     19.63 o 
  -1   2   7      150.11      175.73      7.98 o 
   0   2   7     3660.14     3415.35     37.94 o 
   1   2   7      149.96      167.94      6.76 o 
   2   2   7     2873.64     2630.00     43.61 o 
   3   2   7       12.73       10.78      1.41 o 
   4   2   7      170.36      172.10     14.73 o 
   5   2   7        5.27       23.63      6.98 o 
   6   2   7      193.92      183.56     14.13 o 
  -6   3   7        0.28        0.86      7.76 o 
  -5   3   7       24.31       28.46      6.98 o 
  -4   3   7       27.95       33.89      4.78 o 
  -3   3   7      103.77      119.68      6.83 o 
  -2   3   7      485.55      499.28     24.09 o 
  -1   3   7      264.98      258.11      9.12 o 
   0   3   7        5.38        4.24      2.08 o 
   1   3   7      263.57      262.70      9.52 o 
   2   3   7      485.17      468.30      6.60 o 
   3   3   7      104.07      118.05      4.97 o 
   6   3   7        0.23       -7.06     10.74 o 
  -6   4   7        6.56        6.65      7.97 o 
  -5   4   7       89.22      106.26      8.66 o 
  -4   4   7       40.32       38.81      6.47 o 
  -3   4   7     2482.04     2520.64     22.74 o 
  -2   4   7       12.65       14.80      4.67 o 
  -1   4   7     1428.64     1281.84     57.02 o 
   0   4   7      149.16      158.72      4.06 o 
   1   4   7     1430.70     1414.96     97.48 o 
   2   4   7       12.54       10.27      3.70 o 
   3   4   7     2479.32     2436.01     16.37 o 
   4   4   7       40.21       57.77      9.25 o 
  -5   5   7        0.62        0.49      6.32 o 
  -4   5   7       30.22       34.35      6.57 o 
  -3   5   7     1170.51     1186.72     16.63 o 
  -2   5   7      232.22      218.80     38.94 o 
  -1   5   7      191.37      164.99      2.65 o 
   0   5   7      297.31      290.56      7.48 o 
   1   5   7      187.65      174.80      8.21 o 
   2   5   7      230.72      201.87      5.81 o 
   3   5   7     1171.63     1240.72     15.20 o 
  -5   6   7        8.33       12.78      7.48 o 
  -4   6   7       26.64       31.42      7.18 o 
  -3   6   7      159.66      147.50      8.35 o 
  -1   6   7       68.62       77.06      5.50 o 
   0   6   7      164.07      147.43      6.46 o 
   1   6   7       68.77       67.04      5.48 o 
   2   6   7      774.53      640.78     22.47 o 
  -5   7   7       49.13       34.25      8.45 o 
  -4   7   7       88.27       81.91      7.84 o 
  -3   7   7       76.75       58.84      7.05 o 
  -2   7   7      261.21      219.74      8.19 o 
  -1   7   7      248.81      249.79      3.89 o 
   0   7   7       58.79       60.14      5.27 o 
   1   7   7      246.72      229.34      7.79 o 
   2   7   7      261.75      215.57      8.86 o 
  -5   8   7       63.47       79.98      9.85 o 
  -4   8   7       15.49       11.46      7.31 o 
  -3   8   7      313.74      232.91     10.18 o 
  -2   8   7      233.98      219.55      4.12 o 
  -1   8   7      486.00      496.08     14.07 o 
   0   8   7        4.12       11.94      5.43 o 
   1   8   7      482.94      446.36     11.05 o 
   2   8   7      234.61      229.14     10.24 o 
   5   8   7       63.62       49.17     13.85 o 
  -4   9   7       26.57       25.67      7.84 o 
  -3   9   7       83.47       71.95      8.22 o 
  -2   9   7      269.64      205.58      5.09 o 
  -1   9   7       59.81       59.78      3.26 o 
   0   9   7      325.33      331.16     10.62 o 
   1   9   7       58.18       72.88      6.55 o 
  -4  10   7       65.19       43.41      8.51 o 
  -3  10   7       17.93       39.23      8.30 o 
  -2  10   7     1239.16     1097.49     30.93 o 
  -1  10   7      148.55      140.54      2.92 o 
   0  10   7      101.60      109.79      7.46 o 
   1  10   7      148.20      154.28      9.06 o 
   2  10   7     1245.74     1036.34     18.90 o 
   3  10   7       17.97       94.70      9.78 o 
   4  10   7       64.24       74.55     12.81 o 
  -4  11   7       47.65       41.65      9.72 o 
  -3  11   7       28.44       34.40      8.63 o 
  -2  11   7      471.46      413.08     25.26 o 
  -1  11   7      225.10      215.33      5.54 o 
   0  11   7       39.83       42.14      4.38 o 
   1  11   7      226.41      202.20      9.62 o 
   2  11   7      468.54      375.08     12.56 o 
   3  11   7       27.60       69.81      9.68 o 
   4  11   7       48.42       47.61     12.78 o 
  -4  12   7       21.21       14.64      8.71 o 
  -3  12   7      173.84      164.61     12.24 o 
  -2  12   7       33.93       36.36      9.44 o 
  -1  12   7      207.83      221.45      9.88 o 
   0  12   7       13.33       13.53      4.16 o 
   1  12   7      208.76      209.45      7.48 o 
   2  12   7       34.02       28.33      5.47 o 
   3  12   7      172.37      179.77     11.18 o 
   4  12   7       21.06       14.77     11.86 o 
  -3  13   7       42.02       57.08     11.20 o 
  -2  13   7       36.28       32.09      6.80 o 
  -1  13   7       17.30       18.95      3.57 o 
   0  13   7       72.75       77.03      8.09 o 
   1  13   7       17.00       13.43      4.77 o 
   2  13   7       36.70       29.34      5.74 o 
   3  13   7       42.46       74.20     18.47 o 
  -3  14   7      242.88      228.39     15.28 o 
  -2  14   7      226.87      228.03     12.46 o 
  -1  14   7        7.48       10.42      3.96 o 
   0  14   7       37.26       55.85      5.39 o 
   1  14   7        7.41        9.98      6.74 o 
   2  14   7      226.93      204.54      8.57 o 
   3  14   7      243.12      236.84     10.37 o 
  -2  15   7       14.10       10.63      6.46 o 
  -1  15   7       85.12       98.19     10.28 o 
   0  15   7       84.47       95.09      6.45 o 
   1  15   7       86.07      109.47     10.00 o 
   2  15   7       13.70        7.68      5.53 o 
   3  15   7       45.43       45.96      7.23 o 
  -2  16   7        3.25        7.94     11.07 o 
   0  16   7        3.00        8.39      5.04 o 
   1  16   7      100.90      109.15     10.28 o 
   0   0   8      598.17      527.04      4.86 o 
   1   0   8      671.30      781.00      6.70 o 
   2   0   8     6265.68     6600.26     74.61 o 
   3   0   8       11.54        8.99      3.91 o 
   4   0   8      423.34      415.34     31.46 o 
   5   0   8        0.00        5.76      6.54 o 
  -6   1   8       11.86       18.61      7.92 o 
  -5   1   8       34.31       27.88      7.62 o 
  -4   1   8      146.63      131.34      5.95 o 
  -3   1   8      276.55      295.81     15.22 o 
  -2   1   8      414.52      491.06     16.05 o 
  -1   1   8     1726.24     1829.99     49.87 o 
   0   1   8        8.09       10.96      1.27 o 
   1   1   8     1721.33     1619.36     56.77 o 
   2   1   8      415.54      471.92     18.11 o 
   3   1   8      276.56      274.98     14.52 o 
   4   1   8      145.74      133.82      7.70 o 
   5   1   8       33.84       59.45      7.90 o 
  -6   2   8       19.52       37.02      9.52 o 
  -5   2   8       60.75       55.82      7.39 o 
  -4   2   8       16.35       14.22      4.52 o 
  -3   2   8     1273.18     1223.84     15.78 o 
  -2   2   8      240.86      300.75      6.60 o 
  -1   2   8     2901.74     2823.73     25.24 o 
   0   2   8       25.24       50.09      2.63 o 
   1   2   8     2906.25     2699.36     27.71 o 
   2   2   8      240.52      263.00      9.81 o 
   3   2   8     1266.37     1131.51      7.94 o 
   4   2   8       16.24       19.73      7.99 o 
   5   2   8       60.33       67.83      7.65 o 
  -6   3   8        7.18        9.32      8.46 o 
  -5   3   8        1.44        4.12      6.34 o 
  -4   3   8      158.79      148.88      8.05 o 
  -3   3   8      363.59      382.01     10.13 o 
  -2   3   8      107.48      122.22      7.57 o 
  -1   3   8       78.16       93.55      3.56 o 
   0   3   8        0.28        2.59      2.05 o 
   1   3   8       77.52       91.06      3.07 o 
   2   3   8      106.38      125.00     14.16 o 
   3   3   8      361.96      399.51     14.58 o 
   4   3   8      159.10      169.31     10.53 o 
   5   3   8        1.41        6.06      8.56 o 
  -5   4   8       22.12       18.03      7.26 o 
  -4   4   8      265.12      263.31     10.16 o 
  -3   4   8       44.12       48.25      6.41 o 
  -2   4   8     1684.45     1775.00     14.72 o 
  -1   4   8      142.20      121.12     10.89 o 
   0   4   8       47.70       79.62      3.50 o 
   1   4   8      142.56      139.78      6.24 o 
   2   4   8     1680.79     1810.42     16.45 o 
   3   4   8       43.91       36.64      1.76 o 
   4   4   8      269.02      297.81     13.06 o 
  -5   5   8       15.20        9.32      7.21 o 
  -4   5   8      188.10      216.58      9.62 o 
  -2   5   8      275.56      251.06      5.58 o 
  -1   5   8      212.70      173.55      6.97 o 
   0   5   8      149.66      147.40      4.48 o 
   1   5   8      211.17      181.86     13.79 o 
   2   5   8      276.23      258.67      5.53 o 
   3   5   8     1004.19     1017.67     36.55 o 
  -5   6   8       78.28       80.59      9.22 o 
  -4   6   8       54.06       52.76      7.38 o 
  -3   6   8      804.00      662.45     13.90 o 
  -2   6   8       53.10       66.01      8.05 o 
  -1   6   8     1637.47     1525.06     22.07 o 
   0   6   8      654.26      746.12     12.24 o 
   1   6   8     1649.13     1443.63     17.83 o 
   2   6   8       52.98       55.07      3.65 o 
  -5   7   8       10.27        6.59      7.41 o 
  -4   7   8       51.40       47.59      7.87 o 
  -3   7   8       44.18       39.92      7.18 o 
  -2   7   8       51.99       54.40      6.71 o 
  -1   7   8       58.84       61.24      3.06 o 
   0   7   8       58.28       67.01      5.25 o 
   1   7   8       59.36       50.14      4.99 o 
   2   7   8       51.33       44.66      6.26 o 
  -5   8   8       37.54       25.97      8.86 o 
  -4   8   8      209.28      171.29     10.51 o 
  -3   8   8       97.74       80.48      8.10 o 
  -2   8   8     1349.43     1164.03     18.44 o 
  -1   8   8        5.20       10.51      2.17 o 
   0   8   8      730.50      667.03     13.34 o 
   1   8   8        5.13       15.61      5.09 o 
   2   8   8     1348.87     1176.79     19.60 o 
  -4   9   8        5.44        3.08      7.59 o 
  -3   9   8      115.97      100.27      8.74 o 
  -2   9   8      338.07      283.03     14.23 o 
  -1   9   8      193.73      157.70      4.26 o 
   0   9   8       45.61       30.02      5.83 o 
   1   9   8      192.48      170.22      8.32 o 
   2   9   8      337.34      298.92     11.53 o 
  -4  10   8       16.67       10.95      8.40 o 
  -3  10   8      334.52      266.47     12.40 o 
  -2  10   8      126.03      128.58      9.23 o 
  -1  10   8      458.89      449.72     13.48 o 
   0  10   8       13.39       19.23      5.10 o 
   1  10   8      455.77      411.58     12.35 o 
   3  10   8      333.01      307.10     13.14 o 
  -4  11   8       45.74       40.41     10.34 o 
  -3  11   8      133.04      110.35     11.10 o 
  -2  11   8        9.37       12.15      8.56 o 
  -1  11   8       62.90       51.72      3.72 o 
   0  11   8       86.62       90.34      7.94 o 
   1  11   8       62.58       52.27      6.77 o 
   2  11   8        9.15       15.48      6.21 o 
   3  11   8      132.91      146.35     10.87 o 
   4  11   8       45.78       48.20     13.52 o 
  -3  12   8       16.66       24.24     10.01 o 
  -2  12   8      110.39      112.49      6.63 o 
  -1  12   8        4.70        7.41      3.22 o 
   0  12   8      254.19      289.98     13.15 o 
   1  12   8        4.66        6.37      5.85 o 
   2  12   8      110.57      102.10      8.23 o 
   3  12   8       16.82       24.29     10.62 o 
   4  12   8       54.32       52.00     13.57 o 
  -3  13   8      159.56      148.49     12.93 o 
  -2  13   8       16.25       22.05      7.46 o 
  -1  13   8       34.63       39.30      4.54 o 
   0  13   8        4.89        5.19      7.06 o 
   1  13   8       34.72       38.52      5.40 o 
   2  13   8       16.06       15.34      5.26 o 
   3  13   8      159.97      161.32      9.32 o 
  -3  14   8       97.14      101.46     12.56 o 
  -2  14   8        0.08       15.64      6.11 o 
  -1  14   8      202.42      231.00     12.56 o 
   0  14   8      147.23      194.63      7.32 o 
   1  14   8      204.01      223.97     11.68 o 
   2  14   8        0.07        6.89      5.90 o 
   3  14   8       96.71       93.59      8.38 o 
  -2  15   8       37.34       39.37      7.11 o 
  -1  15   8        7.00        8.45      7.71 o 
   0  15   8       25.40       26.34      7.05 o 
   1  15   8        7.11       13.55      7.57 o 
   2  15   8       37.53       38.24      8.93 o 
  -2  16   8      140.06      129.93     14.26 o 
   0  16   8      150.91      171.42     12.63 o 
   1  16   8       28.22       26.10      8.58 o 
   1   0   9     5070.65     5679.91     76.54 o 
   2   0   9        2.89        1.93      1.70 o 
   3   0   9       68.90       67.73      5.03 o 
   4   0   9       11.40       16.83      4.97 o 
   5   0   9       65.56       59.88      6.23 o 
  -5   1   9      122.49      136.95      7.35 o 
  -4   1   9      121.21      123.62      6.24 o 
  -3   1   9      835.70      814.82     11.08 o 
  -2   1   9      313.18      308.77     18.70 o 
  -1   1   9      390.21      447.56     10.00 o 
   0   1   9     1179.76     1100.81     19.53 o 
   1   1   9      391.42      420.91     10.09 o 
   2   1   9      305.56      286.55     16.00 o 
   3   1   9      832.05      816.53     17.26 o 
   4   1   9      123.40      121.90      6.29 o 
   5   1   9      123.39      138.62      7.71 o 
  -6   2   9      170.06      194.35     11.94 o 
  -5   2   9       14.80       11.94      7.11 o 
  -4   2   9      114.93      112.20      6.21 o 
  -3   2   9      197.11      205.38      8.71 o 
  -2   2   9      252.46      237.93      6.23 o 
  -1   2   9       60.01       69.51      3.97 o 
   0   2   9      750.29      681.68      7.51 o 
   1   2   9       59.85       63.25      3.67 o 
   2   2   9      254.71      221.09      9.16 o 
   3   2   9      198.11      173.14     28.44 o 
   4   2   9      114.36      121.87      6.13 o 
   5   2   9       14.64       31.14      6.83 o 
  -6   3   9       13.27       24.40      8.22 o 
  -5   3   9       11.88        8.22      7.06 o 
  -4   3   9      199.57      213.16      9.66 o 
  -3   3   9      435.70      439.99     11.46 o 
  -2   3   9      582.68      586.80      9.83 o 
  -1   3   9      536.39      599.27      5.76 o 
   0   3   9      534.28      538.13     10.86 o 
   1   3   9      532.83      572.84     18.78 o 
   2   3   9      586.76      561.72     13.37 o 
   3   3   9      442.06      444.43      9.84 o 
   4   3   9      197.02      220.71     12.02 o 
   5   3   9       11.41       13.77      9.27 o 
  -5   4   9       48.80       58.67      8.66 o 
  -4   4   9       42.90       26.36      6.54 o 
  -3   4   9        1.02        0.66      5.86 o 
  -2   4   9      124.98      120.24     19.32 o 
  -1   4   9     1586.52     1573.20     25.85 o 
   0   4   9      156.97      172.83      4.56 o 
   1   4   9     1584.49     1545.58     54.19 o 
   2   4   9      124.62      116.96      4.74 o 
   3   4   9        1.26        2.34      7.15 o 
   4   4   9       42.55       39.44      8.23 o 
  -5   5   9       33.22       41.86      8.02 o 
  -4   5   9      159.59      159.09      9.04 o 
  -3   5   9      171.25      125.94      8.15 o 
  -2   5   9      399.30      355.95     26.88 o 
  -1   5   9      336.89      295.83      6.09 o 
   0   5   9      817.01      771.96     24.44 o 
   1   5   9      341.32      298.34      9.86 o 
   2   5   9      394.29      367.13     12.93 o 
   3   5   9      168.16      178.16     10.72 o 
   4   5   9      161.16      181.77     11.74 o 
  -5   6   9       15.79        9.77      7.23 o 
  -4   6   9      112.97       87.39      8.20 o 
  -3   6   9      211.20      146.87      8.74 o 
  -2   6   9     1015.98      925.11     83.82 o 
  -1   6   9      232.43      231.44      5.90 o 
   0   6   9      135.05      124.99      6.37 o 
   1   6   9      232.02      213.50     20.63 o 
   2   6   9     1015.86      895.12     74.73 o 
   3   6   9      212.12      219.41     11.64 o 
  -5   7   9       81.54       79.26     10.23 o 
  -4   7   9       70.96       52.53      7.90 o 
  -3   7   9      427.99      324.21     11.66 o 
  -2   7   9      316.91      255.21     10.29 o 
  -1   7   9      124.15      120.77      3.09 o 
   0   7   9      118.83      146.95      7.15 o 
   1   7   9      122.90      116.82      6.87 o 
   2   7   9      316.81      243.83      9.72 o 
  -5   8   9       12.38       18.46      8.91 o 
  -4   8   9       20.78       12.83      7.64 o 
  -3   8   9       91.62       79.87      8.69 o 
  -2   8   9      165.01      143.82      3.82 o 
  -1   8   9      405.50      358.40      7.51 o 
   0   8   9       62.86       71.19      6.16 o 
   1   8   9      403.00      321.08     10.03 o 
   2   8   9      165.64      127.56      8.28 o 
  -4   9   9      166.21      144.07     11.26 o 
  -3   9   9      219.19      182.66     11.03 o 
  -2   9   9      424.95      387.30     13.24 o 
  -1   9   9      280.77      275.47      5.12 o 
   0   9   9      146.00      164.31      8.41 o 
   1   9   9      283.66      243.19      9.40 o 
   2   9   9      419.97      358.97     12.56 o 
  -4  10   9       31.83       27.80      9.29 o 
  -3  10   9       32.53       30.63      8.96 o 
  -2  10   9      320.48      270.31     12.60 o 
  -1  10   9      338.41      282.95      5.63 o 
   0  10   9        0.04       -0.15      5.24 o 
   1  10   9      337.93      240.97      9.88 o 
   2  10   9      321.76      278.79     11.81 o 
   3  10   9       32.86       26.59      7.94 o 
  -4  11   9        9.14       10.47      9.32 o 
  -3  11   9       76.17       77.26     10.00 o 
  -2  11   9       21.68       21.32      4.85 o 
  -1  11   9      201.28      210.97      5.34 o 
   0  11   9       36.95       31.22      6.65 o 
   1  11   9      200.77      191.05      9.45 o 
   2  11   9       20.60       23.47      7.05 o 
   3  11   9       78.52       91.48     10.44 o 
  -3  12   9      298.31      279.57     14.33 o 
  -2  12   9        6.30        8.08      5.03 o 
  -1  12   9       87.43       98.91      4.42 o 
   0  12   9        1.79       -0.44      4.10 o 
   1  12   9       87.17      107.09      8.17 o 
   2  12   9        6.36        9.30      5.98 o 
   3  12   9      298.95      280.72     14.80 o 
  -3  13   9       18.53       17.00      5.88 o 
  -2  13   9       86.03       83.04      6.99 o 
  -1  13   9       53.15       58.57      8.58 o 
   0  13   9       34.59       33.00      7.11 o 
   1  13   9       52.97       55.40      5.77 o 
   2  13   9       84.41       77.20      6.76 o 
   3  13   9       19.31       20.09     11.05 o 
  -3  14   9       69.81       57.06     11.87 o 
  -2  14   9      168.55      181.21      9.30 o 
  -1  14   9       41.34       37.78      7.79 o 
   0  14   9        4.78        6.42      4.27 o 
   1  14   9       41.19       39.36      7.49 o 
   2  14   9      167.57      174.49      8.43 o 
   3  14   9       70.13       65.26      8.48 o 
  -2  15   9       65.05       61.36     12.20 o 
  -1  15   9      120.33      132.15     11.21 o 
   0  15   9       72.22       88.27      6.24 o 
   1  15   9      118.89      128.38     10.67 o 
   2  15   9       64.18       70.99      9.85 o 
   0   0  10     3626.38     3246.54     17.11 o 
   1   0  10      973.71     1245.10     10.16 o 
   2   0  10       65.66       79.46      3.04 o 
   3   0  10       53.38       59.40      5.71 o 
   4   0  10      174.32      155.72      7.01 o 
   5   0  10        1.17        3.25      5.58 o 
  -5   1  10      141.70      136.42     10.95 o 
  -4   1  10       74.38       74.35      5.89 o 
  -3   1  10      407.07      396.83     10.09 o 
  -2   1  10      204.21      203.38      4.60 o 
  -1   1  10      737.65      663.00      5.55 o 
   0   1  10     1028.68      934.83     13.25 o 
   1   1  10      734.55      625.74     12.60 o 
   2   1  10      204.36      209.15     11.40 o 
   3   1  10      415.34      432.45      8.95 o 
   4   1  10       72.04       71.32      5.76 o 
   5   1  10      142.38      150.66      7.82 o 
  -6   2  10       29.75       32.41      8.97 o 
  -5   2  10       78.20       74.65      6.68 o 
  -4   2  10        9.83       11.60      4.95 o 
  -3   2  10      478.15      414.40     11.38 o 
  -2   2  10       64.61       72.80      6.75 o 
  -1   2  10      110.11      109.12      6.11 o 
   0   2  10      428.81      447.90     16.40 o 
   1   2  10      111.64       99.31      6.97 o 
   2   2  10       64.29       71.96      7.30 o 
   3   2  10      478.64      448.19      4.90 o 
   4   2  10        9.81       15.97      6.44 o 
   5   2  10       78.06       88.41     10.18 o 
  -5   3  10      146.16      159.17     10.37 o 
  -4   3  10      234.49      238.41      8.13 o 
  -3   3  10      159.72      150.02      8.51 o 
  -2   3  10      940.96      911.48     12.27 o 
  -1   3  10      781.28      761.35     15.66 o 
   0   3  10      275.24      276.17      5.38 o 
   1   3  10      789.07      737.69     14.43 o 
   2   3  10      942.51      916.92     17.39 o 
   3   3  10      161.99      160.64     10.46 o 
   4   3  10      234.67      227.86     12.22 o 
   5   3  10      147.36      166.07     12.27 o 
  -5   4  10       11.09        6.49      7.53 o 
  -4   4  10       19.07       18.21      6.74 o 
  -3   4  10      139.48      131.61      8.43 o 
  -2   4  10      977.11      865.19     11.41 o 
  -1   4  10       70.41       85.17      5.90 o 
   0   4  10      146.87      121.53      4.24 o 
   1   4  10       70.60       80.39      3.55 o 
   2   4  10      978.37      898.01     18.00 o 
   3   4  10      139.42      125.86      9.62 o 
   4   4  10       18.63       16.14      8.10 o 
   5   4  10       11.19       14.56      9.11 o 
  -5   5  10      125.63      130.59     10.42 o 
  -4   5  10      128.78      112.67      9.17 o 
  -3   5  10      143.12      117.87      8.40 o 
  -2   5  10      301.43      280.24      5.69 o 
  -1   5  10     1291.30     1242.81     11.40 o 
   0   5  10      927.43      916.99     53.28 o 
   1   5  10     1277.24     1234.11     19.45 o 
   2   5  10      299.73      296.38     18.28 o 
   3   5  10      144.67      144.32     10.34 o 
   4   5  10      128.93      141.85     11.33 o 
  -5   6  10       27.62       23.32      8.65 o 
  -4   6  10        5.77       11.38      7.43 o 
  -3   6  10       77.28       60.16      7.76 o 
  -2   6  10      508.00      462.12     40.92 o 
  -1   6  10      218.73      210.85      5.87 o 
   0   6  10        5.75        5.09      3.79 o 
   1   6  10      217.79      237.95     10.42 o 
   2   6  10      507.24      446.17     35.79 o 
   3   6  10       76.06       76.33      9.24 o 
  -5   7  10       60.43       46.06      9.52 o 
  -4   7  10       23.78       23.86      7.74 o 
  -3   7  10      275.41      215.67     10.41 o 
  -2   7  10      144.37      148.72      9.27 o 
  -1   7  10      144.77      131.91      3.10 o 
   0   7  10      272.96      251.98      8.71 o 
   1   7  10      144.18      131.24      7.53 o 
   2   7  10      145.18      128.71      8.09 o 
  -4   8  10       29.12       23.53      8.22 o 
  -3   8  10      278.54      230.95     11.49 o 
  -2   8  10       32.73       26.64      8.02 o 
  -1   8  10       16.29       15.49      2.29 o 
   0   8  10      263.09      215.00      8.78 o 
   1   8  10       16.31       17.88      5.62 o 
   2   8  10       33.57       25.11      6.09 o 
  -4   9  10       17.61       11.63      8.04 o 
  -3   9  10      340.98      319.40     13.19 o 
  -2   9  10       24.92       27.13      4.66 o 
  -1   9  10      240.46      213.68      4.86 o 
   0   9  10      655.34      607.05     14.11 o 
   1   9  10      242.51      204.90      9.22 o 
   2   9  10       25.05       21.16      6.59 o 
  -4  10  10       12.34       22.64      8.97 o 
  -3  10  10       21.45       22.40      8.76 o 
  -2  10  10       43.64       38.98      5.06 o 
  -1  10  10      110.30       99.38      3.88 o 
   0  10  10      182.11      150.94      8.66 o 
   1  10  10      111.68       95.02      7.51 o 
   2  10  10       43.84       41.60      7.54 o 
   3  10  10       21.03       31.80      7.95 o 
  -4  11  10      120.26      107.73     11.38 o 
  -3  11  10       81.88       65.08     10.05 o 
  -2  11  10      186.43      167.37      7.49 o 
  -1  11  10       55.00       63.74      6.79 o 
   0  11  10      153.74      173.01      9.98 o 
   1  11  10       55.78       66.81      7.61 o 
   2  11  10      186.02      183.97     10.90 o 
   3  11  10       83.35       71.20      9.32 o 
  -3  12  10       79.40       83.51     12.83 o 
  -2  12  10        7.93       10.38      5.14 o 
  -1  12  10       46.94       43.76      5.32 o 
   0  12  10       12.07       13.82      6.29 o 
   1  12  10       46.86       44.46      7.51 o 
   2  12  10        7.97        8.23      6.62 o 
   3  12  10       79.05       91.59     10.39 o 
  -3  13  10      111.02      104.21      7.54 o 
  -2  13  10      113.00      110.65      7.77 o 
  -1  13  10       71.19       88.63      9.16 o 
   0  13  10       89.66       90.74      9.19 o 
   1  13  10       69.79       74.20      8.20 o 
   2  13  10      113.82      123.44     10.33 o 
   3  13  10      110.63      114.22     16.74 o 
  -2  14  10      168.86      162.90      8.99 o 
  -1  14  10       11.86       16.75      8.17 o 
   0  14  10       16.44       15.55      4.47 o 
   1  14  10       12.16       28.23      7.41 o 
   2  14  10      168.62      164.96      8.76 o 
   3  14  10       63.25       48.97      8.00 o 
  -2  15  10       26.74       41.48     12.53 o 
  -1  15  10       44.39       53.04      9.17 o 
   0  15  10       70.41       81.45      9.58 o 
   1  15  10       43.39       52.14      8.71 o 
   2  15  10       27.58       24.67      9.04 o 
   1   0  11      344.98      381.25      5.87 o 
   2   0  11       57.69       58.13      3.63 o 
   3   0  11       17.68       24.29      4.95 o 
   4   0  11       72.36       57.81      5.78 o 
   5   0  11       68.22       73.86      6.55 o 
  -5   1  11        5.68        5.78      5.59 o 
  -4   1  11       87.95       89.98      6.26 o 
  -3   1  11      308.70      282.89     11.52 o 
  -2   1  11      431.94      408.02      8.24 o 
  -1   1  11       73.00       87.48      3.07 o 
   0   1  11      439.22      404.21     10.51 o 
   1   1  11       71.10       86.42      5.94 o 
   2   1  11      433.52      427.72     16.41 o 
   3   1  11      309.68      310.74      7.96 o 
   4   1  11       87.82       94.19     11.49 o 
   5   1  11        5.97       15.62      7.76 o 
  -6   2  11       27.96       38.58      8.04 o 
  -5   2  11        4.88        6.89      5.66 o 
  -4   2  11      473.87      418.11     18.72 o 
  -3   2  11       72.94       64.45      5.77 o 
  -2   2  11      223.30      202.14      7.15 o 
  -1   2  11      156.24      177.26      3.48 o 
   0   2  11      457.85      396.89      8.50 o 
   1   2  11      156.05      171.39      8.33 o 
   2   2  11      218.24      207.08      9.70 o 
   3   2  11       72.83       67.44      2.97 o 
   4   2  11      475.04      467.52     16.09 o 
   5   2  11        4.88        7.67      8.73 o 
  -5   3  11       30.17       26.14      6.09 o 
  -4   3  11       36.97       40.18      6.07 o 
  -3   3  11       40.77       32.70      6.93 o 
  -2   3  11       95.87       94.60      3.88 o 
  -1   3  11       11.33        9.32      2.42 o 
   0   3  11        4.68        5.23      2.49 o 
   1   3  11       11.07        8.09      3.40 o 
   2   3  11       93.78       80.25      8.12 o 
   3   3  11       40.21       26.12      7.71 o 
   4   3  11       35.94       39.04      8.60 o 
   5   3  11       30.45       44.15     10.44 o 
  -5   4  11       68.54       77.53      9.49 o 
  -4   4  11        0.15        5.12      6.77 o 
  -3   4  11      409.92      314.64     10.87 o 
  -2   4  11      277.62      219.27      7.25 o 
  -1   4  11     1232.77     1252.01     18.67 o 
   0   4  11      143.28      134.07      4.61 o 
   1   4  11     1236.04     1199.38     19.07 o 
   2   4  11      277.89      244.61     11.18 o 
   3   4  11      406.73      348.02     13.59 o 
   4   4  11        0.15       -4.61      7.97 o 
   5   4  11       68.16       88.05     11.64 o 
  -5   5  11       91.03       76.89      9.37 o 
  -4   5  11      106.30       90.50      8.88 o 
  -3   5  11      366.35      272.19     10.69 o 
  -2   5  11      875.61      720.24     18.67 o 
  -1   5  11       68.03       64.63      5.02 o 
   0   5  11      234.93      211.47     11.57 o 
   1   5  11       69.66       68.49      4.56 o 
   2   5  11      882.52      799.12     13.79 o 
   3   5  11      365.33      348.40     13.52 o 
   4   5  11      104.89      101.09     10.60 o 
  -5   6  11        0.82        9.32      8.09 o 
  -4   6  11      253.62      209.99     11.08 o 
  -3   6  11       30.43       28.95      7.51 o 
  -2   6  11      114.39       95.59      3.60 o 
  -1   6  11       62.99       59.73      5.27 o 
   0   6  11      471.20      427.77     13.08 o 
   1   6  11       63.06       52.70      5.40 o 
   2   6  11      120.20      105.97      6.11 o 
   3   6  11       30.34       33.23      8.56 o 
  -5   7  11        6.22        7.15      8.04 o 
  -4   7  11        3.34        1.98      7.39 o 
  -3   7  11      141.70      111.93      9.22 o 
  -2   7  11      183.33      149.12      5.58 o 
  -1   7  11      259.52      253.45      8.74 o 
   0   7  11        3.96        3.31      4.53 o 
   1   7  11      258.92      217.83      9.04 o 
   2   7  11      185.48      155.79     14.05 o 
  -4   8  11        2.52        6.80      8.40 o 
  -3   8  11        4.37        3.01      7.28 o 
  -2   8  11        5.28        4.30      3.82 o 
  -1   8  11      368.32      347.23     12.54 o 
   0   8  11      216.97      173.43      8.37 o 
   1   8  11      367.41      326.10     10.98 o 
   2   8  11        5.23        7.67      5.75 o 
  -4   9  11       11.96       12.24      9.06 o 
  -3   9  11       77.76       63.61      9.19 o 
  -2   9  11       14.91       15.49      4.31 o 
  -1   9  11      142.93      136.95      7.75 o 
   0   9  11       55.54       50.72      6.32 o 
   1   9  11      144.99      124.71      7.79 o 
   2   9  11       15.66       13.57      6.32 o 
  -4  10  11      146.45      119.34     11.12 o 
  -3  10  11      315.55      280.57     13.73 o 
  -2  10  11      155.22      129.31      9.01 o 
  -1  10  11        9.25       10.64      2.82 o 
   0  10  11      240.32      238.78     10.36 o 
   1  10  11        9.36       10.69      5.65 o 
   2  10  11      156.88      140.22      9.73 o 
  -3  11  11       18.76       19.04      5.66 o 
  -2  11  11       84.41       78.17      6.32 o 
  -1  11  11      119.23      116.88      5.62 o 
   0  11  11      102.68       83.74      7.72 o 
   1  11  11      119.30      107.98      8.37 o 
   2  11  11       84.67       83.56      8.99 o 
   3  11  11       18.22       15.89      8.55 o 
  -3  12  11       49.13       46.67      5.97 o 
  -2  12  11       50.30       42.06      6.00 o 
  -1  12  11      192.87      189.21     10.69 o 
   0  12  11       21.83       18.48      6.85 o 
   1  12  11      192.92      187.53     10.56 o 
   2  12  11       50.43       48.81      8.17 o 
   3  12  11       47.92       39.21      9.25 o 
  -3  13  11       10.75       14.93      5.86 o 
  -2  13  11      133.19      121.79      7.88 o 
  -1  13  11       24.05       24.47      7.49 o 
   0  13  11       10.59       17.80      6.87 o 
   1  13  11       24.66       26.63      6.75 o 
   2  13  11      134.41      131.13     11.10 o 
   3  13  11       10.42       12.05      8.32 o 
  -2  14  11      114.58      115.10      8.22 o 
  -1  14  11        4.38        3.01      7.74 o 
   0  14  11      107.62      120.49      9.88 o 
   1  14  11        4.41       11.26      7.57 o 
   2  14  11      117.12      109.70      8.19 o 
   3  14  11        3.49       -4.03     12.76 o 
  -1  15  11       70.31       77.82     10.08 o 
   0  15  11       54.78       57.69      9.30 o 
   1  15  11       69.70       69.56      9.78 o 
   0   0  12       28.22       41.76      2.87 o 
   1   0  12      131.22      155.07      3.72 o 
   2   0  12      271.78      328.38     14.45 o 
   3   0  12       14.36       22.04      3.01 o 
   4   0  12      410.19      376.61     17.87 o 
   5   0  12        9.23        7.78      8.40 o 
  -5   1  12       12.47        7.37      6.37 o 
  -4   1  12       11.98       18.13      5.47 o 
  -3   1  12      478.83      464.50     24.75 o 
  -2   1  12      105.04      104.85      5.42 o 
  -1   1  12      209.55      228.95      4.69 o 
   0   1  12      503.26      596.77      7.86 o 
   1   1  12      211.16      209.17      9.29 o 
   2   1  12      104.86       97.35      2.31 o 
   3   1  12      478.52      459.54      4.98 o 
   4   1  12       12.31       18.64      6.51 o 
   5   1  12       12.79       16.35      6.08 o 
  -5   2  12      122.03      113.10     16.06 o 
  -4   2  12       98.33       84.77      6.40 o 
  -3   2  12      380.62      356.69     24.76 o 
  -2   2  12        1.64        6.05      2.17 o 
  -1   2  12      858.87      807.45      8.39 o 
   0   2  12        6.77       12.55      1.97 o 
   1   2  12      862.41      791.70     15.73 o 
   2   2  12        1.68        2.55      6.37 o 
   3   2  12      375.99      337.84      5.58 o 
   4   2  12       97.79       87.69      9.91 o 
   5   2  12      120.76      134.18     12.33 o 
  -5   3  12       26.60       21.85      6.02 o 
  -4   3  12       91.45       84.20      6.63 o 
  -3   3  12       96.29       91.81      7.90 o 
  -2   3  12       96.29       96.23      4.12 o 
  -1   3  12      148.58      137.84     11.34 o 
   0   3  12      205.74      187.04      6.17 o 
   1   3  12      146.81      142.84      5.61 o 
   2   3  12       97.07       80.16      7.95 o 
   3   3  12       97.03       84.02      9.01 o 
   4   3  12       90.36       90.60     10.34 o 
   5   3  12       26.86       24.19     10.09 o 
  -5   4  12       40.63       44.12      6.75 o 
  -4   4  12      130.34      121.36     16.50 o 
  -3   4  12        2.46        3.01      6.75 o 
  -2   4  12      206.00      177.33      8.65 o 
  -1   4  12      128.62      105.78      6.26 o 
   0   4  12     1284.79     1256.88     31.36 o 
   1   4  12      128.80      104.26      5.00 o 
   2   4  12      205.87      186.92     10.90 o 
   3   4  12        2.47        3.16      7.38 o 
   4   4  12      131.24      144.80     11.38 o 
   5   4  12       40.95       47.38     11.41 o 
  -5   5  12       21.99       24.95      8.71 o 
  -4   5  12       40.49       42.27      7.84 o 
  -3   5  12        3.34       10.11      6.65 o 
  -2   5  12     1387.48     1151.78      8.83 o 
  -1   5  12      136.13      127.79      2.40 o 
   0   5  12       28.77       27.95      3.58 o 
   1   5  12      137.58      132.67     15.39 o 
   3   5  12        3.22       14.99      7.89 o 
   4   5  12       40.47       35.31      9.77 o 
  -5   6  12       31.52       28.60      8.88 o 
  -4   6  12       31.17       25.34      8.22 o 
  -3   6  12      263.91      207.47     10.56 o 
  -2   6  12      118.74      115.80      7.28 o 
  -1   6  12      280.39      276.16      8.94 o 
   0   6  12      125.13      127.19      5.27 o 
   1   6  12      283.37      294.73     12.04 o 
   2   6  12      118.77      121.64      6.99 o 
   3   6  12      264.90      278.46     13.36 o 
   4   6  12       31.47       34.17      9.49 o 
  -5   7  12       31.26       29.34      8.69 o 
  -4   7  12      106.52       94.74      9.53 o 
  -3   7  12       77.85       76.89      8.89 o 
  -2   7  12       40.66       43.04      4.30 o 
  -1   7  12        7.52       11.94      5.07 o 
   0   7  12       70.85       69.79      6.36 o 
   1   7  12        7.84       10.63      3.99 o 
   2   7  12       41.32       39.72      5.14 o 
   3   7  12       77.88       87.29      9.96 o 
  -4   8  12      367.37      297.42     13.14 o 
  -3   8  12       23.40       14.85      8.05 o 
  -2   8  12      165.59      137.18     12.83 o 
  -1   8  12       15.56       14.99      2.17 o 
   0   8  12      248.36      250.58      9.65 o 
   1   8  12       15.47       11.23      5.52 o 
   2   8  12      166.84      123.88      8.46 o 
  -4   9  12       12.80       15.97      9.22 o 
  -3   9  12       68.24       58.80      9.40 o 
  -2   9  12       21.04       20.89      4.72 o 
  -1   9  12       58.40       59.13      3.20 o 
   0   9  12      119.88       97.75      7.21 o 
   1   9  12       57.75       53.50      6.93 o 
   2   9  12       21.32       19.30      6.88 o 
  -4  10  12        7.96        6.42      9.37 o 
  -3  10  12      175.80      160.14      7.11 o 
  -2  10  12       21.21       22.44      5.16 o 
  -1  10  12      207.45      207.78     10.28 o 
   0  10  12      333.71      273.41     10.90 o 
   1  10  12      206.01      186.79      9.91 o 
   2  10  12       21.31       24.82      7.10 o 
  -3  11  12      151.48      139.64      7.34 o 
  -2  11  12       15.05       10.72      5.06 o 
  -1  11  12       54.19       52.56      7.10 o 
   0  11  12      399.06      343.92     12.40 o 
   1  11  12       54.62       60.65      7.56 o 
   2  11  12       15.44       14.72      7.51 o 
   3  11  12      151.66      129.09     11.07 o 
  -3  12  12       37.17       35.79      6.21 o 
  -2  12  12       24.93       27.09      7.71 o 
  -1  12  12       44.85       51.00      7.48 o 
   0  12  12      280.05      258.93     11.72 o 
   1  12  12       44.66       44.13      7.67 o 
   2  12  12       24.89       33.73      7.72 o 
   3  12  12       37.45       17.62      8.38 o 
  -3  13  12        7.13       10.55      6.04 o 
  -2  13  12       40.28       52.46      8.48 o 
  -1  13  12       42.34       45.47      8.00 o 
   0  13  12       32.72       29.86      7.20 o 
   1  13  12       42.42       52.09      8.78 o 
   2  13  12       40.32       39.55      9.09 o 
   3  13  12        7.25        4.25      8.76 o 
  -2  14  12        4.64        8.28      7.53 o 
  -1  14  12      142.03      151.66     11.18 o 
   0  14  12       16.10       17.24      7.61 o 
   1  14  12      143.70      166.47     11.74 o 
   2  14  12        4.63        3.62      6.16 o 
   0  15  12       45.84       52.43      9.09 o 
   1  15  12       39.47       48.05      9.77 o 
   1   0  13      298.20      379.95     16.93 o 
   2   0  13       52.36       47.14      4.06 o 
   3   0  13      333.05      314.92      5.28 o 
   4   0  13       25.19       25.14      6.07 o 
   5   0  13        0.14        5.57      5.98 o 
  -5   1  13       76.54       89.74      7.41 o 
  -4   1  13      152.33      142.67      7.68 o 
  -3   1  13      764.53      673.21     17.36 o 
  -2   1  13       98.78      100.25      3.70 o 
  -1   1  13      687.77      726.10      8.25 o 
   0   1  13     2487.21     2545.47     36.01 o 
   1   1  13      690.26      707.40     16.12 o 
   2   1  13      100.55       95.97      8.79 o 
   3   1  13      765.44      674.26     13.06 o 
   4   1  13      149.86      140.70     12.10 o 
   5   1  13       76.78      102.90     11.91 o 
  -5   2  13       21.14       17.70      6.32 o 
  -4   2  13      103.47       95.26      6.94 o 
  -3   2  13      148.31      135.73      9.80 o 
  -2   2  13       29.12       23.58      2.69 o 
  -1   2  13       88.10       74.76      3.91 o 
   0   2  13        9.17        3.80      1.93 o 
   1   2  13       87.98       66.23      6.57 o 
   2   2  13       29.94       17.27      6.57 o 
   3   2  13      149.00      151.47      4.52 o 
   4   2  13      105.67       98.82     11.36 o 
   5   2  13       21.21       22.00      9.58 o 
  -5   3  13       67.82       64.40      7.18 o 
  -4   3  13       42.77       45.86      6.34 o 
  -3   3  13      209.30      195.76     10.09 o 
  -2   3  13      311.00      294.35      7.49 o 
  -1   3  13       38.72       39.98      2.19 o 
   0   3  13     1238.70     1227.66     29.46 o 
   1   3  13       36.73       37.95      4.13 o 
   2   3  13      311.36      282.04     12.81 o 
   3   3  13      208.54      202.70     11.74 o 
   4   3  13       42.52       36.74      9.21 o 
   5   3  13       68.05       61.49     11.69 o 
  -5   4  13        6.74       16.22      6.27 o 
  -4   4  13        7.36        9.09      5.73 o 
  -3   4  13       67.59       58.97      8.07 o 
  -2   4  13     1079.12      924.25     13.12 o 
  -1   4  13       46.01       33.51      2.51 o 
   0   4  13       52.81       43.66      3.94 o 
   1   4  13       45.57       32.14      4.04 o 
   2   4  13     1078.36      965.79     20.52 o 
   3   4  13       67.68       70.08      9.32 o 
   4   4  13        7.40        1.19      8.68 o 
   5   4  13        6.72       13.36     10.60 o 
  -5   5  13      208.65      182.57     11.51 o 
  -4   5  13      109.95      107.25      9.47 o 
  -3   5  13       61.19       49.06      7.66 o 
  -2   5  13      316.46      279.73      9.33 o 
  -1   5  13       10.15       12.57      1.14 o 
   0   5  13      516.15      492.63     17.04 o 
   1   5  13       11.34       16.21      4.47 o 
   2   5  13      313.70      291.70     12.80 o 
   3   5  13       61.23       57.65      8.94 o 
   4   5  13      110.21      111.73     12.52 o 
  -5   6  13       20.22       22.02      8.68 o 
  -4   6  13       27.41       29.99      8.35 o 
  -3   6  13        0.70        7.06      6.93 o 
  -2   6  13      776.41      656.65     13.88 o 
  -1   6  13       98.78       97.21      6.59 o 
   0   6  13       76.78       77.37      4.84 o 
   1   6  13       99.15       95.05      5.80 o 
   2   6  13      770.72      658.64     19.86 o 
   3   6  13        0.72        1.37      8.23 o 
   4   6  13       26.86       32.90      9.90 o 
  -4   7  13       69.33       57.97      9.07 o 
  -3   7  13      212.45      166.66      8.53 o 
  -2   7  13      262.81      218.38      6.76 o 
  -1   7  13      665.30      622.22     13.42 o 
   0   7  13      563.72      516.91     12.66 o 
   1   7  13      665.67      631.67     16.73 o 
   2   7  13      261.59      233.39     12.54 o 
  -4   8  13       78.08       64.72      9.95 o 
  -3   8  13       32.83       32.50      4.79 o 
  -2   8  13        6.59        4.84      4.14 o 
  -1   8  13      141.81      123.27      7.41 o 
   0   8  13      137.86      115.39      7.64 o 
   1   8  13      140.40      113.38      7.33 o 
   2   8  13        6.68        9.19      6.01 o 
  -4   9  13       98.58       81.05     10.01 o 
  -3   9  13      466.11      394.04     11.33 o 
  -2   9  13      182.70      146.60      6.57 o 
  -1   9  13      147.21      156.04     13.73 o 
   0   9  13       30.19       34.17      5.70 o 
   1   9  13      146.25      149.31      8.71 o 
   2   9  13      182.16      141.08      9.55 o 
  -4  10  13        3.73       10.36      4.96 o 
  -3  10  13        6.53       12.69      7.62 o 
  -2  10  13       31.36       25.64      6.55 o 
  -1  10  13       25.52       21.05      6.18 o 
   0  10  13        5.99        2.47      5.78 o 
   1  10  13       25.43       13.62      6.54 o 
   2  10  13       30.87       23.02      7.08 o 
  -4  11  13       30.58       32.46      7.10 o 
  -3  11  13       10.87       15.78      5.37 o 
  -2  11  13       73.00       63.96      6.12 o 
  -1  11  13       70.65       74.84      7.67 o 
   0  11  13      246.22      230.99     11.00 o 
   1  11  13       71.01       73.46      8.43 o 
   2  11  13       73.97       58.95      8.30 o 
  -3  12  13       39.32       36.79      6.44 o 
  -2  12  13        6.09        1.51      6.13 o 
  -1  12  13       36.38       38.78      7.44 o 
   0  12  13       19.39       20.55      6.24 o 
   1  12  13       36.96       29.43      7.54 o 
   2  12  13        6.09        4.36      6.90 o 
   3  12  13       39.53       31.83      9.14 o 
  -2  13  13       25.08       17.93      7.46 o 
  -1  13  13       35.63       37.97      8.38 o 
   0  13  13       82.90       89.73      9.14 o 
   1  13  13       34.37       39.16      8.48 o 
   2  13  13       24.45       25.21      8.60 o 
  -2  14  13      177.83      200.59     12.47 o 
  -1  14  13       88.70       85.78     10.49 o 
   0  14  13        1.41        0.99      7.02 o 
   1  14  13       88.76      105.09     10.51 o 
   2  14  13      175.94      168.61     13.04 o 
   0   0  14     1777.86     1820.70    241.62 o 
   1   0  14       40.12       47.48      3.12 o 
   2   0  14      170.45      166.72     11.31 o 
   3   0  14        3.68       -1.78      2.18 o 
   4   0  14      325.99      280.83     15.33 o 
   5   0  14       15.68       22.10     10.72 o 
  -5   1  14       76.53       70.78     14.13 o 
  -4   1  14      103.73       94.29      7.37 o 
  -3   1  14      108.84      101.28      4.08 o 
  -2   1  14      323.89      355.73      8.92 o 
  -1   1  14      256.57      257.35      7.90 o 
   0   1  14     1622.96     1708.44     14.94 o 
   1   1  14      252.91      223.76     10.26 o 
   2   1  14      326.96      353.20     24.22 o 
   3   1  14      107.58       92.53     10.26 o 
   4   1  14      101.30      100.45     11.00 o 
   5   1  14       75.87       64.34     11.76 o 
  -5   2  14       31.79       31.39      6.70 o 
  -4   2  14      223.68      199.04      8.50 o 
  -3   2  14      106.49      104.90     12.07 o 
  -2   2  14      141.48      160.15      4.36 o 
  -1   2  14      345.67      375.31      6.63 o 
   0   2  14       54.02       66.42      2.85 o 
   1   2  14      343.24      353.87     12.15 o 
   2   2  14      141.32      147.99     10.01 o 
   3   2  14      107.47      104.47      4.38 o 
   4   2  14      223.83      205.91     13.22 o 
   5   2  14       31.51       23.50     10.69 o 
  -5   3  14      231.66      191.46     11.45 o 
  -4   3  14      313.49      319.76     16.63 o 
  -3   3  14      223.04      189.37      5.26 o 
  -2   3  14      462.25      480.69     15.92 o 
  -1   3  14      618.94      556.31     29.56 o 
   0   3  14      873.33      834.07      7.81 o 
   1   3  14      615.67      559.12     12.24 o 
   4   3  14      313.83      310.03     15.64 o 
  -5   4  14       56.15       57.23      7.19 o 
  -4   4  14      106.81      103.36      7.54 o 
  -3   4  14       16.59       13.76      3.32 o 
  -2   4  14       10.06       12.61      3.87 o 
  -1   4  14      386.46      349.19     12.25 o 
   0   4  14      371.23      327.32      7.23 o 
   1   4  14      386.40      356.48     12.96 o 
   2   4  14        9.65       10.09      7.28 o 
   3   4  14       16.78       24.96      8.46 o 
   4   4  14      107.30       94.16     11.44 o 
   5   4  14       56.24       65.89     12.48 o 
  -5   5  14      192.69      164.36      9.38 o 
  -4   5  14       49.23       54.74      8.74 o 
  -3   5  14       98.05       81.27      4.67 o 
  -2   5  14      175.66      176.23      7.10 o 
  -1   5  14      593.64      543.22     13.38 o 
   0   5  14      230.36      210.28     10.10 o 
   1   5  14      589.25      500.34     29.54 o 
   2   5  14      176.29      193.41     11.72 o 
   3   5  14       99.53       96.86     10.29 o 
   4   5  14       48.77       45.17     10.46 o 
   5   5  14      191.05      199.34     14.84 o 
  -5   6  14       56.44       65.69      9.32 o 
  -4   6  14       19.29       24.19      8.51 o 
  -3   6  14      214.21      171.26      6.06 o 
  -2   6  14       18.69       11.71      4.54 o 
  -1   6  14      993.50      961.54     15.89 o 
   0   6  14        7.97        6.01      3.75 o 
   1   6  14      987.76      901.50     21.41 o 
   2   6  14       18.63        9.96      4.62 o 
   4   6  14       19.37        8.23      9.73 o 
  -4   7  14       40.42       53.62      9.39 o 
  -3   7  14      139.52      126.44      8.88 o 
  -2   7  14       52.01       41.12      5.47 o 
  -1   7  14      316.84      287.91     10.14 o 
   0   7  14      261.11      244.39      9.35 o 
   1   7  14      319.75      293.54     17.94 o 
   2   7  14       51.61       48.80      5.77 o 
   3   7  14      139.31      143.61     11.87 o 
  -4   8  14      186.84      149.07      7.18 o 
  -3   8  14       16.31       21.59      4.69 o 
  -2   8  14       67.14       64.04      6.46 o 
  -1   8  14        9.24        7.99      5.29 o 
   0   8  14      274.53      252.84     10.14 o 
   1   8  14        9.30        7.03      4.92 o 
   2   8  14       65.77       70.28      8.18 o 
  -4   9  14       56.53       54.11      5.53 o 
  -3   9  14      137.63      108.30      6.41 o 
  -2   9  14       44.59       41.58      6.13 o 
  -1   9  14      382.04      336.67     11.74 o 
   0   9  14     1037.56      877.31     17.62 o 
   1   9  14      379.17      296.79     11.02 o 
   2   9  14       43.92       37.31      6.77 o 
  -4  10  14       39.22       32.49      6.74 o 
  -3  10  14       17.00       21.16      5.04 o 
  -2  10  14       20.07       19.09      6.13 o 
  -1  10  14      153.06      138.14      9.01 o 
   0  10  14       83.53       83.97      8.00 o 
   1  10  14      151.53      126.50      8.91 o 
   2  10  14       20.17       16.06      7.06 o 
  -4  11  14      152.58      137.62     10.06 o 
  -3  11  14       39.32       33.40      5.98 o 
  -2  11  14       68.31       75.35      7.82 o 
  -1  11  14       30.82       35.85      7.10 o 
   0  11  14      133.57      169.94     10.31 o 
   1  11  14       30.42       30.05      6.90 o 
   2  11  14       67.43       71.11      9.24 o 
  -3  12  14       10.00       10.81      5.62 o 
  -2  12  14       85.98       95.58      9.04 o 
  -1  12  14       27.97       28.29      7.59 o 
   0  12  14        3.65       11.51      6.65 o 
   1  12  14       28.09       23.63      7.23 o 
   2  12  14       85.25       85.23      9.57 o 
  -2  13  14       52.67       53.75      8.69 o 
  -1  13  14       21.93       29.64      8.18 o 
   0  13  14      150.75      152.64     10.62 o 
   1  13  14       21.76       30.84      8.00 o 
   2  13  14       52.47       50.06      9.27 o 
  -1  14  14      124.34      118.73     11.21 o 
   0  14  14       15.79       22.66      8.12 o 
   1  14  14      123.13      122.80     11.16 o 
   1   0  15     1427.99     1511.87     28.67 o 
   2   0  15        2.03        2.54      2.26 o 
   3   0  15      179.09      238.51     13.78 o 
   4   0  15        8.65       12.71     10.80 o 
   5   0  15      174.55      172.69     14.66 o 
  -5   1  15       67.40       43.74     11.33 o 
  -4   1  15      223.81      234.31     15.51 o 
  -3   1  15        2.54        1.81      3.77 o 
  -2   1  15       37.88       30.56      2.72 o 
  -1   1  15        6.75        7.13      4.17 o 
   0   1  15      718.15      713.82     11.17 o 
   1   1  15        7.25        7.28      7.67 o 
   2   1  15       38.12       25.99      5.01 o 
   3   1  15        2.70        6.97      8.04 o 
   4   1  15      224.37      208.84     13.90 o 
   5   1  15       67.84       55.74     12.42 o 
  -5   2  15       30.81       34.27     11.38 o 
  -4   2  15      521.91      478.31     19.60 o 
  -3   2  15        2.08        6.47      2.94 o 
  -2   2  15      615.42      600.88     11.72 o 
  -1   2  15      333.90      323.80     16.91 o 
   0   2  15      805.36      750.20     20.59 o 
   1   2  15      334.15      329.58     12.73 o 
   2   2  15      615.43      572.77     17.14 o 
   3   2  15        2.11        8.58      7.90 o 
   4   2  15      526.48      509.93     19.32 o 
   5   2  15       30.86       13.65     10.88 o 
  -5   3  15       61.25       53.98      7.35 o 
  -4   3  15      104.72       94.97     12.04 o 
  -3   3  15        3.27        7.92      3.34 o 
  -2   3  15        5.24        6.93      2.95 o 
  -1   3  15      497.27      472.13     14.31 o 
   0   3  15       45.88       46.11      3.10 o 
   1   3  15      495.01      453.97      9.83 o 
   2   3  15        5.28        3.57      7.28 o 
   3   3  15        3.56       10.18      8.51 o 
   4   3  15      103.79       98.97     11.76 o 
   5   3  15       60.36       48.35     12.04 o 
  -5   4  15       88.51       78.06      8.09 o 
  -4   4  15      104.41       95.49      8.22 o 
  -3   4  15      487.83      418.83      9.57 o 
  -2   4  15        9.39       10.28      3.75 o 
  -1   4  15     1585.95     1464.41     18.82 o 
   0   4  15       58.57       62.40      3.90 o 
   1   4  15     1592.76     1429.37     16.20 o 
   2   4  15        9.34       10.09      7.97 o 
   3   4  15      487.34      469.90     17.11 o 
   4   4  15      104.19      100.02     12.50 o 
   5   4  15       87.39       96.12     13.31 o 
  -5   5  15       71.16       63.75      8.87 o 
  -4   5  15       39.36       46.11      8.81 o 
  -3   5  15        5.28        7.35      4.46 o 
  -2   5  15       73.78       61.95      5.34 o 
  -1   5  15     1440.83     1373.90     17.59 o 
   0   5  15       81.09       78.15      5.48 o 
   1   5  15     1441.88     1318.92     23.32 o 
   2   5  15       75.36       69.23      9.02 o 
   3   5  15        5.19        6.31      8.15 o 
   4   5  15       39.71       32.01     10.62 o 
   5   5  15       71.27       53.82     12.98 o 
  -4   6  15      453.42      357.35      8.36 o 
  -3   6  15       12.18       17.41      3.88 o 
  -2   6  15      231.97      212.92      8.32 o 
  -1   6  15      145.84      148.04      7.46 o 
   0   6  15     1207.49     1030.57     25.71 o 
   1   6  15      146.11      141.63     12.75 o 
   2   6  15      228.86      217.52     12.14 o 
   3   6  15       12.14       13.31      9.06 o 
  -4   7  15      105.27       94.99      5.73 o 
  -3   7  15      163.41      140.42      8.38 o 
  -2   7  15       15.41       12.33      4.82 o 
  -1   7  15       95.35       71.60      6.19 o 
   0   7  15        0.54        2.17      4.24 o 
   1   7  15       93.63       76.48      7.98 o 
   2   7  15       15.58       16.86      5.54 o 
  -4   8  15       91.26       75.59      8.05 o 
  -3   8  15      149.45      137.69      6.46 o 
  -2   8  15       11.92       16.68      5.09 o 
  -1   8  15      463.59      414.38     12.19 o 
   0   8  15       77.51       62.58      6.64 o 
   1   8  15      468.94      414.80     13.44 o 
   2   8  15       11.81       11.68      7.08 o 
  -4   9  15        0.36        8.20      4.96 o 
  -3   9  15       18.19       14.15      4.53 o 
  -2   9  15       16.69       16.86      5.73 o 
  -1   9  15       34.66       28.55      6.13 o 
   0   9  15        4.70        4.30      5.25 o 
   1   9  15       35.43       23.20      6.54 o 
   2   9  15       16.47       16.99      6.26 o 
  -4  10  15      207.09      162.43      9.75 o 
  -3  10  15       23.43       19.22      5.32 o 
  -2  10  15      168.45      161.26      9.52 o 
  -1  10  15       31.28       30.23      6.52 o 
   0  10  15      407.20      377.66     13.03 o 
   1  10  15       31.45       24.62      6.32 o 
   2  10  15      167.00      138.59     10.24 o 
  -3  11  15       10.61       12.84      5.26 o 
  -2  11  15       80.03       85.58      8.76 o 
  -1  11  15       97.63       92.40      8.22 o 
   0  11  15       31.17       26.00      6.59 o 
   1  11  15       97.33       80.33      8.12 o 
   2  11  15       80.26       81.38      9.34 o 
  -3  12  15       87.69       95.63      9.01 o 
  -2  12  15       12.77       11.63      6.78 o 
  -1  12  15      415.48      377.55     14.34 o 
   0  12  15        0.25       -0.61      6.64 o 
   1  12  15      416.51      359.66     13.75 o 
   2  12  15       12.64        7.48      7.39 o 
  -2  13  15       55.90       49.70      8.73 o 
  -1  13  15      112.44      100.66      9.75 o 
   0  13  15       32.25       28.27      7.62 o 
   1  13  15      112.05       91.53      9.21 o 
   2  13  15       56.26       59.63      9.90 o 
  -1  14  15       24.89       25.16      8.41 o 
   0  14  15       92.40      102.97     10.16 o 
   1  14  15       24.81       19.74      7.66 o 
   0   0  16      760.79      886.26     20.96 o 
   1   0  16      215.93      274.97      8.97 o 
   2   0  16      423.13      458.23     13.40 o 
   3   0  16       20.43       15.53     10.08 o 
   4   0  16      470.99      454.73     19.61 o 
   5   0  16       21.46       15.64     12.05 o 
  -5   1  16       15.35        7.94     11.25 o 
  -4   1  16       17.72       26.23     11.05 o 
  -3   1  16      148.88      151.41      4.80 o 
  -2   1  16       65.64       52.51      4.54 o 
  -1   1  16      300.04      338.37      7.14 o 
   0   1  16       41.93       49.24      7.97 o 
   1   1  16      303.39      319.52     13.49 o 
   2   1  16       64.29       48.39      5.46 o 
   3   1  16      147.13      140.65     12.17 o 
   4   1  16       18.22       25.15     10.69 o 
   5   1  16       15.49       10.59     12.27 o 
  -5   2  16      348.89      361.69     18.61 o 
  -4   2  16       75.22       54.57     11.84 o 
  -3   2  16      302.85      327.94     14.61 o 
  -2   2  16       32.77       39.49      3.28 o 
  -1   2  16     1488.11     1487.10     13.83 o 
   0   2  16      212.67      248.98      7.28 o 
   1   2  16     1490.83     1456.44     25.38 o 
   2   2  16       32.52       33.86      8.56 o 
   3   2  16      301.82      298.98     15.02 o 
   4   2  16       74.86       65.31     11.59 o 
   5   2  16      346.92      339.92     18.72 o 
  -5   3  16       71.19       65.11     13.31 o 
  -4   3  16        9.94        2.90     11.07 o 
  -3   3  16       37.78       38.20      4.12 o 
  -2   3  16       71.65       65.23      3.78 o 
  -1   3  16      246.79      218.90     10.50 o 
   0   3  16      689.01      655.68      7.53 o 
   1   3  16      244.11      236.13     12.60 o 
   2   3  16       72.55       66.81      9.17 o 
   3   3  16       37.32       25.52      9.32 o 
   4   3  16        9.53        9.90     10.65 o 
   5   3  16       71.17       64.12     13.63 o 
  -5   4  16       46.51       36.69      7.61 o 
  -4   4  16      642.31      717.02     25.28 o 
  -3   4  16        3.03        6.04      3.61 o 
  -2   4  16      242.90      238.35      8.12 o 
  -1   4  16      134.94      121.70      2.35 o 
   0   4  16     1315.35     1264.41     26.15 o 
   1   4  16      135.34      123.31      6.84 o 
   2   4  16      243.61      227.76     12.53 o 
   3   4  16        3.08        3.36      8.73 o 
   4   4  16      641.53      629.15     21.28 o 
   5   4  16       46.80       50.11     12.61 o 
  -5   5  16       10.96       10.00     11.54 o 
  -4   5  16        8.66       21.03      8.58 o 
  -3   5  16       55.35       46.22      4.84 o 
  -2   5  16      107.08      106.91      6.27 o 
  -1   5  16     1066.49     1023.09     36.13 o 
   0   5  16      640.70      573.61     38.48 o 
   1   5  16     1072.62      983.26     21.29 o 
   2   5  16      107.21      107.66     10.51 o 
   3   5  16       54.94       46.29      9.80 o 
   4   5  16        8.42        6.95     10.97 o 
   5   5  16       11.28        5.27     12.00 o 
  -4   6  16       50.07       38.75      9.37 o 
  -3   6  16      229.56      193.87      8.00 o 
  -2   6  16       21.37       21.84      4.89 o 
  -1   6  16      347.08      321.80     10.11 o 
   0   6  16        0.02       23.15      4.96 o 
   1   6  16      346.10      299.80     18.76 o 
   2   6  16       21.52       19.78      8.71 o 
   3   6  16      232.14      211.09     13.57 o 
   4   6  16       49.69       45.33     12.45 o 
  -4   7  16       16.37       27.49      9.38 o 
  -3   7  16       65.56       53.88      5.63 o 
  -2   7  16      161.21      146.92      7.90 o 
  -1   7  16       20.61       16.24      5.29 o 
   0   7  16      169.03      177.99      7.18 o 
   1   7  16       20.76       21.99      5.11 o 
   2   7  16      162.04      153.01     10.16 o 
   3   7  16       66.19       63.94     11.12 o 
   4   7  16       15.93       22.18     11.05 o 
  -4   8  16      387.85      297.63     14.15 o 
  -3   8  16       18.09       14.82      5.30 o 
  -2   8  16      317.41      293.51     10.39 o 
  -1   8  16       94.00       72.62      6.90 o 
   0   8  16      921.04      846.60     17.36 o 
   1   8  16       94.09       80.61      8.25 o 
   2   8  16      318.61      315.93     10.07 o 
  -4   9  16       18.03       14.21      5.96 o 
  -3   9  16       57.16       49.83      6.87 o 
  -2   9  16        9.82        7.46      5.17 o 
  -1   9  16       83.27       78.47      7.21 o 
   0   9  16        3.20        6.52      5.27 o 
   1   9  16       84.44       78.32      8.15 o 
   2   9  16       10.19       11.16      7.30 o 
  -4  10  16       33.37       30.23      7.03 o 
  -3  10  16      151.05      129.20      8.89 o 
  -2  10  16        8.86        7.77      5.70 o 
  -1  10  16      388.27      337.76     12.12 o 
   0  10  16       48.45       51.54      7.33 o 
   1  10  16      390.72      326.53     12.93 o 
   2  10  16        9.01       10.92      6.52 o 
  -3  11  16       15.04       10.06      6.08 o 
  -2  11  16      181.40      172.56     10.11 o 
  -1  11  16       31.33       25.85      6.72 o 
   0  11  16        0.52       -0.15      5.48 o 
   1  11  16       31.86       33.61      7.38 o 
   2  11  16      181.93      173.53     11.31 o 
  -3  12  16        1.33        9.83      6.37 o 
  -2  12  16       44.74       35.60      7.85 o 
  -1  12  16       13.85        9.37      6.78 o 
   0  12  16       90.31       90.69      8.88 o 
   1  12  16       13.72       19.04      6.78 o 
   2  12  16       44.45       43.79      8.86 o 
  -2  13  16       28.16       27.34      7.99 o 
  -1  13  16       63.93       66.84      8.38 o 
   0  13  16       77.42       95.82     10.08 o 
   1  13  16       64.75       64.22      8.63 o 
   1   0  17      530.79      595.28     19.42 o 
   2   0  17        2.04        3.26      2.56 o 
   3   0  17      275.20      283.86     16.12 o 
   4   0  17      141.49      131.51     14.21 o 
   5   0  17      210.40      203.57     16.66 o 
  -5   1  17       81.51       74.10     13.42 o 
  -4   1  17      131.85      118.65     14.06 o 
  -3   1  17      148.87      144.70     13.27 o 
  -2   1  17      455.30      494.09     14.08 o 
  -1   1  17      213.42      237.31      6.66 o 
   0   1  17      184.39      199.24     11.38 o 
   1   1  17      216.38      225.90     12.80 o 
   2   1  17      458.17      486.43     10.68 o 
   3   1  17      150.04      124.87     12.73 o 
   4   1  17      131.12      126.11     13.52 o 
   5   1  17       80.36       60.02     13.93 o 
  -5   2  17       17.49       12.98     12.33 o 
  -4   2  17       70.24       70.92     13.42 o 
  -3   2  17       36.99       35.76      4.82 o 
  -2   2  17       73.37       82.58      4.16 o 
  -1   2  17       11.76       22.55      4.15 o 
   0   2  17      860.71      853.12     29.68 o 
   1   2  17       11.68       31.29      8.68 o 
   2   2  17       71.49       74.42     10.74 o 
   3   2  17       37.15       33.49      9.83 o 
   4   2  17       70.63       66.69     12.37 o 
   5   2  17       17.52       12.15     11.91 o 
  -5   3  17       43.28       40.44     13.36 o 
  -4   3  17       46.85       40.18     12.19 o 
  -3   3  17      133.03      128.13     10.91 o 
  -2   3  17      371.84      389.45     11.22 o 
  -1   3  17      143.30      126.16      4.43 o 
   0   3  17       14.32       18.89      4.54 o 
   1   3  17      141.43      150.31     11.15 o 
   2   3  17      370.01      351.08     15.15 o 
   3   3  17      131.49      132.55     12.53 o 
   4   3  17       45.93       39.52     12.43 o 
   5   3  17       44.88       24.32     12.19 o 
  -5   4  17       63.62       61.55     13.63 o 
  -4   4  17       35.55       32.28     12.81 o 
  -3   4  17      136.32      121.18      6.37 o 
  -2   4  17       57.17       54.29      5.14 o 
  -1   4  17       75.13       72.39      6.60 o 
   0   4  17       26.46       22.86      4.82 o 
   1   4  17       76.87       68.59      6.65 o 
   2   4  17       56.85       60.88      9.62 o 
   3   4  17      135.53      130.87     12.47 o 
   4   4  17       35.33       38.11     11.76 o 
   5   4  17       63.94       50.01     11.63 o 
  -5   5  17       30.28       32.90     12.27 o 
  -4   5  17      153.23      165.18     16.43 o 
  -3   5  17      152.69      145.49      7.03 o 
  -2   5  17      281.29      268.35      9.02 o 
  -1   5  17      194.04      195.80     12.28 o 
   0   5  17      114.35      110.48      6.20 o 
   1   5  17      192.52      187.92      7.60 o 
   2   5  17      281.51      259.41     13.57 o 
   3   5  17      154.03      156.57     13.09 o 
   4   5  17      156.40      141.96     13.88 o 
   5   5  17       29.67       34.37     12.73 o 
  -3   6  17       49.84       57.32      5.99 o 
  -2   6  17       54.11       55.07      5.83 o 
  -1   6  17      167.14      151.83      6.16 o 
   0   6  17      992.15      825.59     63.01 o 
   1   6  17      167.56      137.81     18.38 o 
   2   6  17       54.99       50.95      9.30 o 
   3   6  17       49.64       26.83     10.33 o 
   4   6  17      151.39      169.38     14.56 o 
  -3   7  17      104.98       90.19      6.75 o 
  -2   7  17      183.90      158.22      8.09 o 
  -1   7  17      361.25      327.55     11.10 o 
   0   7  17       19.66       26.27      5.30 o 
   1   7  17      361.13      359.30     20.43 o 
   2   7  17      182.47      157.59     19.41 o 
   3   7  17      103.03       91.64     11.38 o 
   4   7  17       98.41       85.15     12.50 o 
  -3   8  17       11.64       11.16      5.32 o 
  -2   8  17       47.97       46.75      6.54 o 
  -1   8  17      166.25      142.36      8.37 o 
   0   8  17        0.41        4.96      5.45 o 
   1   8  17      165.92      142.84     10.00 o 
   2   8  17       47.89       40.44     12.66 o 
   3   8  17       11.42       19.81     10.23 o 
  -3   9  17       80.68       77.74      7.61 o 
  -2   9  17      111.76      105.69      8.30 o 
  -1   9  17      122.27      112.01      8.04 o 
   0   9  17      117.75      114.86      8.48 o 
   1   9  17      119.10      111.85      9.88 o 
   2   9  17      113.92       97.60     10.57 o 
  -3  10  17       28.68       28.57      6.37 o 
  -2  10  17        1.16       -1.15      6.16 o 
  -1  10  17       46.63       39.62      6.55 o 
   0  10  17      124.57      124.21      9.21 o 
   1  10  17       46.50       44.92      8.33 o 
   2  10  17        1.08        3.41      7.00 o 
  -3  11  17       88.47       75.90      8.50 o 
  -2  11  17       50.81       45.37      7.41 o 
  -1  11  17       71.71       78.17      8.23 o 
   0  11  17      101.63       84.53      8.35 o 
   1  11  17       71.85       64.30      8.71 o 
   2  11  17       51.15       43.62      8.81 o 
  -2  12  17        8.79        4.84      6.82 o 
  -1  12  17       29.90       39.67      7.26 o 
   0  12  17       51.52       57.93      7.97 o 
   1  12  17       29.76       33.31      8.30 o 
   2  12  17        8.88        9.37      8.18 o 
  -1  13  17       56.01       67.35      8.33 o 
   0  13  17      391.30      406.35     15.55 o 
   1  13  17       54.50       57.41      9.49 o 
   0   0  18       71.73       83.74     10.37 o 
   1   0  18        0.09        6.81      5.63 o 
   2   0  18      674.97      647.38     12.26 o 
   3   0  18        7.60        3.90     10.54 o 
   4   0  18        1.46        3.34     10.80 o 
   5   0  18        0.13       -2.07     12.81 o 
  -5   1  18      153.40      157.44     15.69 o 
  -4   1  18       42.99       45.88     12.07 o 
  -3   1  18      165.15      165.55     14.71 o 
  -2   1  18      292.76      328.14     12.71 o 
  -1   1  18       40.50       44.95      4.25 o 
   0   1  18      181.67      172.81     11.87 o 
   1   1  18       41.68       42.97      6.74 o 
   2   1  18      292.02      314.81      9.69 o 
   3   1  18      164.70      167.13     14.05 o 
   4   1  18       42.03       34.88     11.36 o 
   5   1  18      156.06      125.51     14.56 o 
  -5   2  18       57.97       43.05     13.91 o 
  -4   2  18        2.35       -0.76     10.41 o 
  -3   2  18      195.68      210.50     15.89 o 
  -2   2  18       93.57       95.40      4.20 o 
  -1   2  18       38.98       48.12      4.50 o 
   0   2  18       55.95       63.63      9.34 o 
   1   2  18       37.62       51.72      8.96 o 
   2   2  18       93.82       85.15     11.49 o 
   3   2  18      195.76      204.19     14.74 o 
   4   2  18        2.30       -5.88     10.93 o 
   5   2  18       57.82       48.66     12.73 o 
  -5   3  18       40.92       31.65     12.75 o 
  -4   3  18       94.81       79.44     13.34 o 
  -3   3  18      343.65      414.20     20.86 o 
  -2   3  18      250.93      260.31      6.37 o 
  -1   3  18      378.21      387.86      8.40 o 
   0   3  18      363.15      352.81      9.09 o 
   1   3  18      375.02      370.14     14.99 o 
   2   3  18      253.87      260.96     14.43 o 
   3   3  18      347.55      343.81     17.26 o 
   4   3  18       94.90       73.79     13.32 o 
   5   3  18       41.89       37.17     12.60 o 
  -5   4  18       17.85       20.02     13.31 o 
  -4   4  18       26.17       27.98     12.80 o 
  -3   4  18       34.12       32.11      4.73 o 
  -2   4  18      131.09      142.49      5.40 o 
  -1   4  18       46.25       49.13      4.51 o 
   0   4  18     1248.80     1223.77     29.71 o 
   1   4  18       46.13       35.80      5.71 o 
   2   4  18      131.57      136.73     11.68 o 
   3   4  18       34.18       35.42     10.80 o 
   4   4  18       25.72       19.84     11.59 o 
   5   4  18       17.70       10.72     12.14 o 
  -4   5  18        3.17       12.28     13.60 o 
  -3   5  18      313.98      288.87      9.22 o 
  -2   5  18      155.74      158.43      7.30 o 
  -1   5  18      233.93      217.51     14.48 o 
   0   5  18       59.98       46.46      5.48 o 
   1   5  18      232.11      225.40     10.30 o 
   2   5  18      155.42      140.48     12.02 o 
   3   5  18      310.18      276.63     15.96 o 
   4   5  18        2.99        5.38     11.43 o 
  -3   6  18       67.76       54.75      5.91 o 
  -2   6  18       12.29       14.71      4.74 o 
  -1   6  18       36.35       40.04      8.71 o 
   0   6  18     1586.81     1437.86     49.33 o 
   1   6  18       36.40       33.25      7.34 o 
   2   6  18       12.37       10.87      8.86 o 
   3   6  18       68.00       63.89     11.49 o 
   4   6  18       11.01        9.50     11.94 o 
  -3   7  18      106.85       89.98      6.93 o 
  -2   7  18      171.15      158.28      8.28 o 
  -1   7  18      140.00      121.18      7.84 o 
   0   7  18       15.05       12.45      4.70 o 
   1   7  18      139.35      129.78      7.39 o 
   2   7  18      173.90      182.33     13.04 o 
   3   7  18      105.73      109.11     13.24 o 
   4   7  18       14.53       20.98     11.89 o 
  -3   8  18        7.18       10.57      5.25 o 
  -2   8  18      249.57      226.80      9.91 o 
  -1   8  18       23.64       19.58      5.78 o 
   0   8  18       40.50       40.41      6.69 o 
   1   8  18       23.54       20.97      5.45 o 
   2   8  18      248.63      232.84      9.70 o 
   3   8  18        7.22        9.22     10.95 o 
  -3   9  18       71.74       58.49      6.80 o 
  -2   9  18      147.40      133.98      8.55 o 
  -1   9  18      246.10      226.31     10.33 o 
   0   9  18       73.90       81.65      8.04 o 
   1   9  18      244.40      227.94     12.32 o 
   2   9  18      147.19      152.24     11.86 o 
  -3  10  18        0.91       -0.10      5.73 o 
  -2  10  18       72.53       67.24      7.66 o 
  -1  10  18       29.85       30.05      6.92 o 
   0  10  18       79.56       82.58      8.55 o 
   1  10  18       30.07       29.06      7.53 o 
   2  10  18       72.66       88.00     10.49 o 
  -3  11  18       42.22       34.02      6.92 o 
  -2  11  18       53.39       49.14      7.89 o 
  -1  11  18        8.72        5.10      6.44 o 
   0  11  18      113.88      105.31      9.34 o 
   1  11  18        8.06       10.52      8.17 o 
   2  11  18       54.10       66.66     10.24 o 
  -2  12  18        6.26       11.35      6.55 o 
  -1  12  18       16.44       22.40      7.43 o 
   0  12  18       76.34       79.55      9.22 o 
   1  12  18       16.46       11.08      8.05 o 
  -1  13  18       12.02       15.45      7.36 o 
   0  13  18        6.69       10.06      8.05 o 
   1   0  19      540.81      622.89     30.39 o 
   2   0  19       81.57       83.53      6.89 o 
   3   0  19      117.09       94.09     14.06 o 
   4   0  19        6.03        5.07     11.21 o 
   5   0  19      225.52      223.46     18.02 o 
  -5   1  19       45.62       47.95     12.88 o 
  -4   1  19       35.15       41.20     12.98 o 
  -3   1  19       15.18       10.93     11.44 o 
  -2   1  19       17.07       17.80      3.30 o 
  -1   1  19       58.01       60.04      7.41 o 
   0   1  19       50.56       69.68     11.13 o 
   1   1  19       56.98       68.39     11.27 o 
   2   1  19       17.36       17.43      5.88 o 
   3   1  19       15.28       21.42     11.53 o 
   4   1  19       34.80       28.92     11.59 o 
   5   1  19       45.90       41.71     13.09 o 
  -5   2  19       16.28       22.40     12.89 o 
  -4   2  19        7.73        8.18     12.45 o 
  -3   2  19        0.77       -2.98     11.48 o 
  -2   2  19      205.87      226.45      8.04 o 
  -1   2  19      129.56      132.85      5.81 o 
   0   2  19      438.44      497.91     16.85 o 
   1   2  19      129.64      131.82     12.27 o 
   2   2  19      204.06      232.12     14.65 o 
   3   2  19        0.78       -0.10     10.46 o 
   4   2  19        7.34        2.70     11.26 o 
   5   2  19       16.38       10.33     12.28 o 
  -5   3  19        1.73        0.02     13.01 o 
  -4   3  19        3.41        7.20     11.74 o 
  -3   3  19       20.31       21.29     13.34 o 
  -2   3  19       21.99       27.35      3.99 o 
  -1   3  19       40.13       38.97      4.90 o 
   0   3  19       38.98       52.22      5.86 o 
   1   3  19       40.97       37.63      9.53 o 
   2   3  19       22.19       17.59      9.44 o 
   3   3  19       20.45       16.27     10.64 o 
   4   3  19        3.42       -1.86     11.23 o 
  -4   4  19       34.29       29.23     13.45 o 
  -2   4  19       68.75       71.12      4.65 o 
  -1   4  19      385.94      385.41      8.80 o 
   0   4  19      473.85      436.10     10.30 o 
   1   4  19      384.91      394.23     16.35 o 
   2   4  19       68.93       75.73     10.97 o 
   3   4  19       63.59       48.50     11.81 o 
   4   4  19       34.19       35.82     12.17 o 
  -4   5  19        4.10        0.31     14.95 o 
  -3   5  19       19.11       18.56      4.53 o 
  -2   5  19       19.16       21.09      4.94 o 
  -1   5  19      120.07      112.80      6.02 o 
   0   5  19        0.06        2.75      4.99 o 
   1   5  19      119.72      114.03      7.38 o 
   2   5  19       18.90       18.56      9.57 o 
   3   5  19       19.27       18.13     11.08 o 
   4   5  19        4.31        5.91     11.51 o 
  -3   6  19       52.97       55.48      6.32 o 
  -2   6  19      229.27      211.52      8.84 o 
  -1   6  19       13.43       14.44      4.58 o 
   0   6  19      811.76      753.69     14.25 o 
   1   6  19       13.35       13.88      5.87 o 
   2   6  19      230.00      223.86     14.36 o 
   3   6  19       53.22       52.79     11.77 o 
   4   6  19       56.08       56.98     12.98 o 
  -3   7  19       13.60       23.35      6.01 o 
  -2   7  19       53.66       49.11      6.11 o 
  -1   7  19      121.47      108.52      7.81 o 
   0   7  19       48.12       43.24      5.92 o 
   1   7  19      122.84      125.58      9.04 o 
   2   7  19       52.97       36.49     10.88 o 
   3   7  19       13.51       13.73     11.15 o 
   4   7  19       44.72       50.32     12.40 o 
  -3   8  19      221.02      195.06      9.52 o 
  -2   8  19      148.84      135.44      8.27 o 
  -1   8  19       31.20       29.46      6.03 o 
   0   8  19       32.37       29.13      6.21 o 
   1   8  19       32.66       30.07      5.86 o 
   2   8  19      148.69      137.85     13.17 o 
   3   8  19      221.54      200.69     14.97 o 
  -3   9  19       12.61       13.55      5.70 o 
  -2   9  19       16.52       10.42      5.83 o 
  -1   9  19        0.70        5.68      5.07 o 
   0   9  19        0.35        0.87      5.91 o 
   1   9  19        0.65        6.70      7.51 o 
   2   9  19       16.50       14.19      8.51 o 
  -3  10  19       10.60        5.94      5.71 o 
  -2  10  19      181.24      159.47      9.63 o 
  -1  10  19        2.40        7.64      6.19 o 
   0  10  19       61.91       51.61      7.54 o 
   1  10  19        2.45       17.75      8.55 o 
   2  10  19      178.86      185.62     13.67 o 
  -3  11  19       13.37       12.45      6.64 o 
  -2  11  19       21.32       20.39      6.75 o 
  -1  11  19      109.79      100.12      8.94 o 
   0  11  19        0.11        1.30      6.93 o 
   1  11  19      110.85      114.94     10.85 o 
   2  11  19       21.51       23.94      9.77 o 
  -2  12  19       34.66       28.27      6.69 o 
  -1  12  19      174.50      183.96     11.16 o 
   0  12  19       16.73       14.74      7.61 o 
   1  12  19      174.30      176.48     12.86 o 
   0   0  20       45.44       41.14     10.01 o 
   1   0  20       18.45       26.19      6.71 o 
   2   0  20       68.45       67.36      6.98 o 
   3   0  20        0.11       -2.19     12.48 o 
   4   0  20        0.20       -0.30     12.09 o 
  -4   1  20       12.45       13.87     11.64 o 
  -3   1  20       79.22       84.77     14.31 o 
  -2   1  20       29.78       30.54      6.13 o 
  -1   1  20      150.85      148.02     30.59 o 
   0   1  20      159.07      200.65     21.69 o 
   1   1  20      148.55      156.02     18.30 o 
   2   1  20       28.77       29.03      6.48 o 
   3   1  20       80.27       80.46     13.80 o 
   4   1  20       12.56        6.32     12.75 o 
  -4   2  20        2.96        4.41     13.24 o 
  -3   2  20      253.76      270.71     18.89 o 
  -2   2  20       85.79      101.48      7.05 o 
  -1   2  20      150.18      172.70      6.99 o 
   0   2  20        5.29       11.74      9.01 o 
   1   2  20      150.40      157.36     13.17 o 
   2   2  20       86.00      103.23     15.92 o 
   3   2  20      254.30      250.39     16.94 o 
   4   2  20        2.90        1.05     12.45 o 
  -4   3  20       65.33       56.25     13.57 o 
  -3   3  20       39.79       46.80     14.99 o 
  -2   3  20      109.22      111.32      5.27 o 
  -1   3  20      420.48      455.09     19.89 o 
   0   3  20      789.56      816.53     26.63 o 
   1   3  20      424.18      465.38     18.26 o 
   2   3  20      108.53      107.76     12.65 o 
   3   3  20       40.37       36.18     11.48 o 
   4   3  20       66.31       70.07     13.67 o 
  -4   4  20       47.64       41.27     14.33 o 
  -3   4  20       19.36       30.05     14.06 o 
  -2   4  20      381.14      424.75      8.82 o 
  -1   4  20       76.36       90.84      6.01 o 
   0   4  20      921.05      892.98     24.20 o 
   1   4  20       76.56       81.60     11.44 o 
   2   4  20      380.49      383.66     17.87 o 
   3   4  20       19.53       20.81     11.36 o 
   4   4  20       47.72       54.59     12.30 o 
  -4   5  20        1.14        2.04     14.62 o 
  -2   5  20       24.76       24.14      5.20 o 
  -1   5  20      169.07      156.93     15.25 o 
   0   5  20      817.39      791.28     13.79 o 
   1   5  20      166.64      160.13      8.37 o 
   2   5  20       24.59       26.36     10.51 o 
   3   5  20      122.00      111.20     13.82 o 
   4   5  20        1.20       -4.94     11.69 o 
  -4   6  20       11.73       11.76     14.08 o 
  -2   6  20       39.10       48.23      6.04 o 
  -1   6  20       58.26       61.11      5.48 o 
   0   6  20       19.42       27.43      5.48 o 
   1   6  20       55.39       56.88      8.81 o 
   2   6  20       38.85       34.73     10.80 o 
   3   6  20      146.45      138.18     14.75 o 
   4   6  20       11.86        4.25     11.41 o 
  -3   7  20       27.99       20.95      5.25 o 
  -2   7  20       16.81       20.19      5.58 o 
  -1   7  20      153.84      143.76      8.93 o 
   0   7  20       37.38       34.97      5.31 o 
   1   7  20      152.20      146.85      9.43 o 
   2   7  20       16.54       22.13     10.60 o 
   3   7  20       27.39       37.66     12.84 o 
  -3   8  20        4.33       -1.75      5.19 o 
  -2   8  20       80.74       84.41      7.33 o 
  -1   8  20        2.35        7.51      6.83 o 
   0   8  20      191.39      174.75     10.19 o 
   1   8  20        2.41        3.26      5.76 o 
   2   8  20       79.55      100.48     13.06 o 
   3   8  20        4.41       -0.31     11.12 o 
  -3   9  20       51.04       48.02      6.55 o 
  -2   9  20       12.49       12.12      5.85 o 
  -1   9  20       79.98       69.43      7.71 o 
   0   9  20       54.00       51.35      7.03 o 
   1   9  20       79.07       72.13      9.27 o 
   2   9  20       12.84        1.38      8.07 o 
  -3  10  20       39.95       25.67      6.41 o 
  -2  10  20       61.65       56.37      7.05 o 
  -1  10  20      154.15      139.73      9.35 o 
   0  10  20       30.80       33.20      6.50 o 
   1  10  20      154.40      151.81     11.31 o 
   2  10  20       61.88       54.84     10.34 o 
  -2  11  20      114.74      116.39      8.69 o 
  -1  11  20       27.20       29.77      7.13 o 
   0  11  20        6.79        8.27      6.31 o 
   1  11  20       26.99       34.84      8.99 o 
  -1  12  20       29.76       30.53      7.62 o 
   0  12  20        8.73       11.53      6.72 o 
   1   0  21       55.92       58.38      7.87 o 
   2   0  21        5.83        2.04      6.67 o 
   3   0  21        1.15        1.30     12.45 o 
   4   0  21        9.06        5.37     13.40 o 
  -4   1  21      203.78      206.50     19.30 o 
  -3   1  21      164.13      175.90     16.99 o 
  -2   1  21      557.79      592.26     25.54 o 
  -1   1  21      521.71      619.70     23.94 o 
   0   1  21      168.72      193.78     20.64 o 
   1   1  21      520.93      593.32     14.74 o 
   2   1  21      558.69      618.59     14.57 o 
   3   1  21      164.77      200.69     16.93 o 
   4   1  21      202.25      232.11     18.06 o 
  -4   2  21       64.64       55.74     15.50 o 
  -3   2  21       29.96       27.93     13.55 o 
  -2   2  21       46.40       55.39     10.66 o 
  -1   2  21       55.78       61.72      5.56 o 
   0   2  21       32.43       32.44      9.85 o 
   1   2  21       55.78       67.20      8.65 o 
   2   2  21       45.91       56.70      8.09 o 
   3   2  21       29.69       25.38     12.25 o 
   4   2  21       65.54       55.25     13.90 o 
  -4   3  21       64.61       44.48     15.45 o 
  -3   3  21      185.14      225.16     19.88 o 
  -2   3  21      326.29      368.74     11.44 o 
  -1   3  21      145.58      170.52      7.16 o 
   0   3  21        3.12        2.14      9.73 o 
   1   3  21      150.34      176.09     13.73 o 
   2   3  21      324.80      339.61     18.11 o 
   3   3  21      183.25      179.71     16.09 o 
   4   3  21       64.21       63.58     14.39 o 
  -4   4  21       31.43       23.47     14.46 o 
  -3   4  21        5.63       17.55     15.31 o 
  -2   4  21       17.40       17.57      4.14 o 
  -1   4  21       46.89       50.42      5.61 o 
   0   4  21        9.54       16.75      7.37 o 
   1   4  21       47.34       45.60     10.75 o 
   2   4  21       17.55       21.23     11.05 o 
   3   4  21        5.36        7.23     12.24 o 
   4   4  21       31.27       36.36     12.58 o 
  -4   5  21       49.50       45.33     17.06 o 
  -2   5  21      233.89      254.44     10.03 o 
  -1   5  21      106.69      116.86      6.59 o 
   0   5  21      103.07      101.38      6.92 o 
   1   5  21      107.03      119.62     12.58 o 
   2   5  21      235.53      221.75     15.56 o 
   3   5  21      466.12      500.33     21.77 o 
   4   5  21       49.82       52.07     12.86 o 
  -2   6  21       11.24       16.73      5.50 o 
  -1   6  21       51.40       51.97      8.30 o 
   0   6  21       24.03       17.15      5.44 o 
   1   6  21       51.53       49.39      7.11 o 
   2   6  21       10.94       14.72     10.70 o 
   3   6  21       28.61       31.26     12.56 o 
  -2   7  21      189.27      169.99      8.86 o 
  -1   7  21      687.65      649.69     16.06 o 
   0   7  21       21.69       22.18      5.76 o 
   1   7  21      690.25      688.57     14.93 o 
   2   7  21      191.11      197.46     15.43 o 
   3   7  21       60.70       62.51     14.11 o 
  -2   8  21       15.54       42.50      7.20 o 
  -1   8  21       31.10       41.42      7.51 o 
   0   8  21       31.01       27.43      7.13 o 
   1   8  21       30.48       38.51      7.04 o 
   2   8  21       15.47       14.84     11.58 o 
   3   8  21       25.17       29.54     12.78 o 
  -2   9  21       43.00       40.81      6.98 o 
  -1   9  21      177.08      164.15     10.26 o 
   0   9  21      107.25      101.09      9.11 o 
   1   9  21      178.24      151.91     10.88 o 
  -3  10  21       10.81       20.45      5.70 o 
  -2  10  21        4.44        2.17      6.24 o 
  -1  10  21        3.98       15.58      6.69 o 
   0  10  21        1.77        3.15      5.98 o 
   1  10  21        3.93        9.25      7.72 o 
   2  10  21        4.43        2.88      8.91 o 
  -2  11  21       81.92       69.97      8.20 o 
  -1  11  21       13.80        5.42      6.34 o 
   0  11  21      115.47      117.12     10.13 o 
   1  11  21       13.70        6.03      7.84 o 
   0   0  22      277.97      293.99     17.36 o 
   1   0  22       36.35       36.50      8.31 o 
   2   0  22       95.21      103.72      8.92 o 
   3   0  22       16.72       15.23     14.19 o 
   4   0  22       43.22       40.84     16.19 o 
  -4   1  22      278.96      322.53     21.36 o 
  -3   1  22      130.89      125.58     17.78 o 
  -2   1  22      223.05      250.35     10.40 o 
  -1   1  22      150.92      177.32     17.88 o 
   0   1  22      161.98      198.33     11.01 o 
   1   1  22      150.88      169.81     10.29 o 
   2   1  22      223.37      262.12     11.59 o 
   3   1  22      129.34      146.67     17.32 o 
   4   1  22      279.44      325.54     20.52 o 
  -4   2  22        8.57       21.23     16.07 o 
  -3   2  22      183.87      224.53     19.10 o 
  -2   2  22       23.07       29.44      9.01 o 
  -1   2  22      199.57      223.07     23.69 o 
   0   2  22       17.81       18.72      8.14 o 
   1   2  22      198.92      230.17     17.04 o 
   2   2  22       23.16       27.42      7.71 o 
   3   2  22      183.45      191.10     17.52 o 
   4   2  22        8.61        9.30     12.68 o 
  -4   3  22       71.24       74.98     16.83 o 
  -3   3  22       17.78       23.24     15.74 o 
  -2   3  22       72.04       76.28      7.96 o 
  -1   3  22      549.08      619.44     12.37 o 
   0   3  22      329.54      342.17     16.62 o 
   1   3  22      547.30      579.83     21.52 o 
   2   3  22       71.03       86.86     14.02 o 
   3   3  22       17.79       16.30     13.26 o 
   4   3  22       70.61       57.04     15.15 o 
  -4   4  22       37.67       52.91     16.30 o 
  -3   4  22      108.12      136.71     19.53 o 
  -2   4  22      208.98      214.73      9.58 o 
  -1   4  22       64.01       77.31      6.19 o 
   0   4  22      143.55      163.22     15.85 o 
   1   4  22       64.06       71.22     12.30 o 
   2   4  22      209.06      229.46     16.81 o 
   3   4  22      108.22      107.20     15.59 o 
  -2   5  22       44.17       47.54      5.86 o 
  -1   5  22      219.10      238.81      8.55 o 
   0   5  22        3.89        0.92      5.75 o 
   1   5  22      221.88      214.24     15.68 o 
   2   5  22       44.26       57.52     12.88 o 
   3   5  22      164.68      177.34     16.48 o 
  -2   6  22        3.09       18.06      5.94 o 
  -1   6  22      324.30      336.27     10.13 o 
   0   6  22        1.61        2.14      5.45 o 
   1   6  22      328.63      338.37     17.52 o 
   2   6  22        3.10        4.89     11.96 o 
   3   6  22       58.68       70.40     14.10 o 
  -2   7  22      276.88      277.64     11.63 o 
  -1   7  22      352.83      301.14     11.61 o 
   0   7  22        0.54        9.48      5.78 o 
   1   7  22      353.08      348.57     12.02 o 
   2   7  22      276.72      284.34     18.16 o 
   3   7  22       20.95       16.06     13.50 o 
  -2   8  22      181.33      180.38      9.58 o 
  -1   8  22        9.97        9.29      5.53 o 
   0   8  22      129.55      146.67     11.18 o 
   1   8  22        9.95       11.39      6.62 o 
   2   8  22      180.03      211.54     16.73 o 
  -2   9  22      151.89      123.04      8.99 o 
  -1   9  22       81.21       78.20      8.20 o 
   0   9  22       24.01       26.59      7.61 o 
   1   9  22       81.34       91.20     10.28 o 
  -2  10  22       13.47       10.26      5.81 o 
  -1  10  22      137.97      117.41      9.70 o 
   0  10  22        0.45       -1.56      6.57 o 
   1  10  22      139.83      136.58     11.16 o 
  -2  11  22       75.13       70.97      8.30 o 
  -1  11  22       48.68       53.80      8.13 o 
   0  11  22       31.96       52.48      8.94 o 
   1   0  23      574.02      675.21     16.86 o 
   2   0  23       26.45       36.78      8.58 o 
   3   0  23      443.59      493.31     24.77 o 
  -3   1  23        7.85        3.99     16.40 o 
  -2   1  23       14.27       14.33      7.68 o 
  -1   1  23        3.28        4.41      7.86 o 
   0   1  23       18.61       22.14      8.38 o 
   1   1  23        3.20        7.21      8.09 o 
   2   1  23       14.54       20.01      8.01 o 
   3   1  23        8.05        6.85     14.79 o 
  -3   2  23       23.94       31.50     15.58 o 
  -2   2  23      692.30      824.26     30.42 o 
  -1   2  23      193.69      195.42     13.85 o 
   0   2  23      227.47      268.67     12.71 o 
   1   2  23      193.70      228.41     11.89 o 
   2   2  23      696.23      751.15     36.52 o 
   3   2  23       23.96       49.70     14.95 o 
  -3   3  23       80.55       84.58     17.52 o 
  -2   3  23       71.85      120.03     19.94 o 
  -1   3  23      158.46      179.20      8.64 o 
   0   3  23        9.20        8.83      9.78 o 
   1   3  23      158.82      183.69     16.14 o 
   2   3  23       72.03       85.89     10.01 o 
   3   3  23       80.73       88.91     15.43 o 
  -3   4  23      150.31      164.05     21.92 o 
  -1   4  23      536.81      569.36     13.46 o 
   0   4  23       33.71       42.35     10.98 o 
   1   4  23      530.04      563.10     22.05 o 
   2   4  23      186.70      200.39     17.62 o 
   3   4  23      152.27      186.74     17.54 o 
  -3   5  23       20.79       31.11     17.90 o 
  -1   5  23      167.46      186.73      8.35 o 
   0   5  23        1.71        2.53      6.14 o 
   1   5  23      167.32      170.17     15.35 o 
   2   5  23       60.17       57.82     14.03 o 
   3   5  23       20.80       18.06     13.37 o 
  -2   6  23      686.05      573.43     14.03 o 
  -1   6  23      152.90      147.64      8.13 o 
   0   6  23      476.96      470.93     12.35 o 
   1   6  23      152.54      159.27     14.87 o 
   2   6  23      680.98      689.70     25.24 o 
   3   6  23       43.31       46.52     14.49 o 
  -2   7  23       16.48       15.27      6.32 o 
  -1   7  23       19.87       19.50      7.48 o 
   0   7  23       48.81       50.44      6.80 o 
   1   7  23       20.03       16.18      7.29 o 
   2   7  23       16.21        8.12     12.40 o 
  -2   8  23       30.86       31.44      7.03 o 
  -1   8  23      135.30      123.16      9.37 o 
   0   8  23       22.32       19.00      8.12 o 
   1   8  23      132.51      137.65      9.13 o 
   2   8  23       31.06       42.47     13.34 o 
  -2   9  23       39.30       32.03      6.54 o 
  -1   9  23        2.23        3.39      6.26 o 
   0   9  23        0.29        4.54      7.76 o 
   1   9  23        2.22        1.37      8.27 o 
  -2  10  23      150.88      136.89      9.85 o 
  -1  10  23        4.46        9.14      6.14 o 
   0  10  23      159.67      166.01     11.87 o 
   1  10  23        4.39        5.85      8.15 o 
   0   0  24      290.29      280.83     18.41 o 
   1   0  24       34.59       36.49      9.45 o 
   2   0  24      487.05      593.88     27.99 o 
   3   0  24       17.04       16.68     15.08 o 
  -3   1  24       13.89       20.58     16.42 o 
  -2   1  24       27.47       28.59     16.37 o 
  -1   1  24       79.48       81.78      9.95 o 
   0   1  24        0.70        6.56      8.72 o 
   1   1  24       77.98       90.09     10.37 o 
   2   1  24       26.47       27.90     15.33 o 
   3   1  24       14.34       13.49     15.97 o 
  -3   2  24      380.56      437.82     24.92 o 
  -2   2  24       42.16       59.25     16.55 o 
  -1   2  24      231.80      270.42     30.15 o 
   0   2  24       54.74       65.25      9.95 o 
   1   2  24      231.24      279.02     13.38 o 
   2   2  24       42.20       52.88     15.35 o 
   3   2  24      380.11      427.31     23.66 o 
  -3   3  24       25.65       34.22     16.02 o 
  -2   3  24       85.81      137.50     20.73 o 
  -1   3  24      252.75      280.82     25.06 o 
   0   3  24      102.29      112.93     14.18 o 
   1   3  24      255.28      300.61     13.49 o 
   2   3  24       85.71       95.79     16.37 o 
   3   3  24       25.00       30.76     14.61 o 
  -3   4  24        6.04        8.56     16.42 o 
  -2   4  24      605.95      802.34     32.42 o 
  -1   4  24       57.41       55.21      7.61 o 
   0   4  24      152.88      158.43     14.19 o 
   1   4  24       57.32       57.59     14.49 o 
   2   4  24      608.36      710.73     26.78 o 
   3   4  24        5.98       24.78     14.28 o 
  -3   5  24        9.36        7.72     17.06 o 
  -1   5  24       88.85       88.48      6.83 o 
   0   5  24        7.61        3.40      6.47 o 
   1   5  24       87.62      103.17     14.71 o 
   2   5  24        4.35       10.05     13.83 o 
   3   5  24        9.40        9.25     13.24 o 
  -1   6  24       90.56      101.54      7.66 o 
   0   6  24       63.77       76.45      7.84 o 
   1   6  24       91.41       86.31     14.16 o 
   2   6  24       75.32       86.07     15.22 o 
  -1   7  24       77.66       96.83      9.57 o 
   0   7  24       47.30       47.23      7.33 o 
   1   7  24       77.03       92.83     14.31 o 
   2   7  24       19.69       31.93     13.67 o 
  -2   8  24      250.14      234.31     10.95 o 
  -1   8  24       49.82       46.08      8.25 o 
   0   8  24      235.61      225.92     12.81 o 
   1   8  24       49.60       47.47      8.00 o 
  -2   9  24        4.37        9.11      6.88 o 
  -1   9  24       55.46       45.32      8.09 o 
   0   9  24        0.02        4.45      7.10 o 
   1   9  24       54.75       62.03     10.62 o 
  -1  10  24      130.66      107.17      9.29 o 
   0  10  24        1.84        4.27      7.57 o 
   1   0  25       46.63       48.47      9.80 o 
   2   0  25        9.85        8.56     16.43 o 
   3   0  25       63.44       80.44     18.53 o 
  -3   1  25       15.90       22.35     18.02 o 
  -2   1  25       34.25       37.68     16.57 o 
  -1   1  25      120.91      150.62     11.38 o 
   0   1  25      478.65      532.30     16.71 o 
   1   1  25      121.72      138.30     11.58 o 
   2   1  25       33.63       40.72     16.58 o 
   3   1  25       14.76       10.52     16.29 o 
  -3   2  25      121.07      148.50     20.40 o 
  -2   2  25      188.00      206.80     20.30 o 
  -1   2  25       25.63       28.93     10.08 o 
   0   2  25       13.40       10.35      9.69 o 
   1   2  25       25.59       21.28     11.94 o 
   2   2  25      187.72      198.07     19.15 o 
   3   2  25      120.50      140.35     18.05 o 
  -3   3  25       40.81       56.89     18.18 o 
  -2   3  25       43.15       76.29     18.25 o 
  -1   3  25      186.69      217.60     48.36 o 
   0   3  25      320.58      374.33     26.15 o 
   1   3  25      187.82      221.39     24.66 o 
   2   3  25       41.48       50.52     15.86 o 
   3   3  25       41.60       40.25     15.92 o 
  -2   4  25       68.02       96.81     20.21 o 
  -1   4  25        1.98        1.13      6.10 o 
   0   4  25       17.36       33.51     13.12 o 
   1   4  25        2.02       14.10     13.44 o 
   2   4  25       68.31       73.63     16.20 o 
  -1   5  25      373.76      418.12     15.51 o 
   0   5  25      127.61      132.84     15.17 o 
   1   5  25      373.87      438.89     21.59 o 
   2   5  25      105.06      118.32     16.73 o 
  -1   6  25       17.72       19.35      6.12 o 
   0   6  25        3.47        2.27      6.64 o 
   1   6  25       17.76       18.89     13.78 o 
   2   6  25       57.67       55.03     15.64 o 
  -1   7  25       93.37       85.25      9.44 o 
   0   7  25      223.23      227.30     10.57 o 
   1   7  25       92.81       92.38     14.54 o 
  -1   8  25       22.37       18.94      7.87 o 
   0   8  25        0.16       -0.07      8.10 o 
   1   8  25       22.44       16.29     13.06 o 
  -1   9  25       31.90       29.97      7.74 o 
   0   9  25       19.10       20.19      7.85 o 
   1   9  25       32.45       32.92     10.14 o 
   0   0  26      422.65      487.42     24.67 o 
   1   0  26        0.87       -2.17      9.80 o 
   2   0  26        7.15       17.50     17.21 o 
  -2   1  26       66.63       91.16     19.00 o 
  -1   1  26       41.73       39.41      9.94 o 
   0   1  26      134.90      168.87     12.81 o 
   1   1  26       40.66       38.74     10.67 o 
   2   1  26       67.71       94.46     18.02 o 
  -2   2  26       72.55       83.88     18.71 o 
  -1   2  26       52.05       50.34     10.58 o 
   0   2  26       55.25       56.22     10.87 o 
   1   2  26       50.47       49.54     10.35 o 
   2   2  26       72.58       79.24     17.41 o 
  -2   3  26      122.60      177.44     20.62 o 
  -1   3  26      141.66      170.00     16.01 o 
   0   3  26      199.55      231.57     13.82 o 
   1   3  26      144.63      167.16     12.77 o 
   2   3  26      119.48      143.60     18.56 o 
  -2   4  26        8.74       18.79     18.21 o 
  -1   4  26       79.41       93.99     25.94 o 
   0   4  26      155.67      151.94     16.32 o 
   1   4  26       79.47       94.92     11.94 o 
   2   4  26        9.40       10.08     15.56 o 
  -2   5  26        1.15        0.89     17.70 o 
  -1   5  26      107.87      127.08      9.04 o 
   0   5  26       28.71       27.88     12.07 o 
   1   5  26      106.52      110.99     16.40 o 
   2   5  26        1.42        5.07     15.20 o 
  -1   6  26       29.51       31.55      6.90 o 
   0   6  26        2.59       12.65     12.61 o 
   1   6  26       31.09       30.66     14.16 o 
  -1   7  26       41.36       37.35      7.59 o 
   0   7  26       73.39       77.76      8.62 o 
   1   7  26       40.18       52.43     14.84 o 
  -1   8  26        7.78        4.89      6.57 o 
   0   8  26      258.36      276.55     15.31 o 
  -1   9  26       76.00       62.74      9.49 o 
   0   9  26       60.95       71.68     10.05 o 
   1   0  27      119.43      144.25     15.45 o 
   2   0  27        0.16        6.49     18.20 o 
  -2   1  27       26.36       23.05     18.30 o 
  -1   1  27        6.21        2.43     10.73 o 
   0   1  27        0.16       12.19     10.75 o 
   1   1  27        6.27       12.65     10.39 o 
   2   1  27       26.17       46.16     18.34 o 
  -2   2  27      127.74      170.09     21.62 o 
  -1   2  27       60.89       81.81     18.48 o 
   0   2  27      180.64      181.77     13.26 o 
   1   2  27       61.02       74.58     11.59 o 
   2   2  27      130.05      173.60     21.11 o 
  -2   3  27       19.98       26.92     18.43 o 
  -1   3  27        0.11        8.19     10.18 o 
   0   3  27        2.64        9.06     10.53 o 
   1   3  27        0.09        7.83     10.45 o 
   2   3  27       20.06       16.80     17.14 o 
  -1   4  27       36.95       31.68     10.41 o 
   0   4  27       23.10       29.96     10.97 o 
   1   4  27       35.75       36.46     11.45 o 
  -1   5  27       28.42       16.35     13.24 o 
   0   5  27        0.59       -6.75     13.77 o 
   1   5  27       28.55       36.99     15.27 o 
  -1   6  27       45.40       55.81     13.42 o 
   0   6  27      210.93      212.73     17.37 o 
   1   6  27       45.52       54.06     16.73 o 
   0   7  27        8.76       14.33     13.21 o 
  -1   8  27       99.51       77.31      9.09 o 
   0   8  27       42.27       48.27     10.41 o 
   0   0  28       93.94      138.00     18.44 o 
   1   0  28        0.13       -4.62     10.94 o 
  -1   1  28       95.31      112.56     15.87 o 
   0   1  28       30.67       29.28     11.18 o 
   1   1  28       96.63      114.24     13.31 o 
  -1   2  28      213.39      246.61     17.26 o 
   0   2  28       19.96       21.03     10.68 o 
   1   2  28      212.08      255.72     15.41 o 
  -1   3  28      126.96      141.40     12.89 o 
   0   3  28        5.07        5.00     11.41 o 
   1   3  28      127.61      124.49     13.01 o 
  -1   4  28       12.95        7.04     11.02 o 
   0   4  28      327.27      389.60     22.45 o 
   1   4  28       12.90        8.34     11.57 o 
  -1   5  28       74.33       89.58     20.27 o 
   0   5  28        6.68       -1.50     10.69 o 
   1   5  28       73.82       77.74     12.83 o 
   0   6  28       34.62       37.20     15.69 o 
   0   7  28       55.32       46.93     16.37 o 
   1   0  29        0.16       -1.08     12.42 o 
  -1   1  29      174.18      191.58     14.89 o 
   0   1  29      155.97      156.58     14.36 o 
   1   1  29      174.68      189.54     14.80 o 
  -1   2  29       10.71        6.97     12.12 o 
   0   2  29       32.82       29.29     12.19 o 
   1   2  29       10.65        4.45     12.03 o 
   0   3  29      129.99      127.07     14.05 o 
   1   3  29      119.06      126.17     25.00 o 
   0   4  29       18.20       34.03     12.44 o 
   1   4  29       19.63       22.61     16.99 o 
   0   5  29      122.37      120.90     17.18 o 
   1   5  29      184.93      214.26     22.76 o 
   1   6  29       19.62       22.51     17.95 o 
   0   0  30       52.49       51.61     20.17 o 
   0   1  30      100.21       99.44     14.60 o 
   0   2  30       20.43       21.67     13.19 o 
   0   3  30       10.85       16.14     12.19 o 
                                                 
